# Supplementary material for: Clinal distribution of human genomic diversity across the Netherlands despite archaeological evidence for genetic discontinuities in Dutch population history
Source: Investig Genet. 2013 May 20;4:9. doi: 10.1186/2041-2223-4-9 (PMC3707805; doi:10.1186/2041-2223-4-9)
Supplement: Additional file 2: Table S2 — listing the SNPs identified by SPA analysis with strong geographic gradients in The Netherlands. [file 2041-2223-4-9-S2.txt]

Supplementary Material
Clinal distribution of human genomic diversity across The Netherlands despite archaeological evidence for genetic discontinuities in Dutch population history
Oscar Lao, Eveline Altena, Christian Becker, Silke Brauer, Thirsa Kraaijenbrink, Mannis van Oven, Peter N�rnberg, Peter de Knijff, and Manfred Kayser
Table S2. Single nucleotide polymorphisms (SNPs) identified by spatial ancestry analysis (SPA) analysis with strong geographic gradients in the Netherlands. The table includes the genomic physical position (chr, physical position within chromosome), the rsid name, SPA value indicating strong gradient within the Netherlands, autocorrelation of the SPA value of one SNP with the ones from surroundin…
chr	snp	rsId	position	SPA.value	local.moran.I	local.moran.p.value	genes
1	SNP_A-2310299	rs598894	4313946	0.075361333	50.75123227	0	NM_001042478 // upstream // 301018 // Hs.25924 // AJAP1 // 55966 // adherens junctions associated protein 1 /// NR_024455 // downstream // 492077 // --- // LOC100133612 // 100133612 // similar to hCG1815312 /// ENST00000378190 // upstream // 301018 // Hs.25924 // AJAP1 // 55966 // adherens junctions associated protein 1 /// ENST00000378200 // upstream // 507270 // --- // --- // --- // ---
1	SNP_A-1813478	rs12089315	5218412	0.883255808	38.3095568	0	NM_015102 // downstream // 627044 // Hs.462348 // NPHP4 // 261734 // nephronophthisis 4 /// NM_018836 // downstream // 474701 // Hs.25924 // AJAP1 // 55966 // adherens junctions associated protein 1 /// ENST00000378156 // downstream // 627044 // Hs.462348 // NPHP4 // 261734 // nephronophthisis 4 /// ENST00000378191 // downstream // 474701 // Hs.25924 // AJAP1 // 55966 // adherens junctions associ…
1	SNP_A-1787367	rs493993	5230099	1.474115909	111.9699562	0	NM_015102 // downstream // 615357 // Hs.462348 // NPHP4 // 261734 // nephronophthisis 4 /// NM_018836 // downstream // 486388 // Hs.25924 // AJAP1 // 55966 // adherens junctions associated protein 1 /// ENST00000378156 // downstream // 615357 // Hs.462348 // NPHP4 // 261734 // nephronophthisis 4 /// ENST00000378191 // downstream // 486388 // Hs.25924 // AJAP1 // 55966 // adherens junctions associ…
1	SNP_A-2305836	rs583170	5234274	1.163024916	78.90783164	0	NM_015102 // downstream // 611182 // Hs.462348 // NPHP4 // 261734 // nephronophthisis 4 /// NM_018836 // downstream // 490563 // Hs.25924 // AJAP1 // 55966 // adherens junctions associated protein 1 /// ENST00000378156 // downstream // 611182 // Hs.462348 // NPHP4 // 261734 // nephronophthisis 4 /// ENST00000378191 // downstream // 490563 // Hs.25924 // AJAP1 // 55966 // adherens junctions associ…
1	SNP_A-4298899	rs565941	5247299	1.219135837	91.72660875	0	NM_015102 // downstream // 598157 // Hs.462348 // NPHP4 // 261734 // nephronophthisis 4 /// NM_018836 // downstream // 503588 // Hs.25924 // AJAP1 // 55966 // adherens junctions associated protein 1 /// ENST00000378156 // downstream // 598157 // Hs.462348 // NPHP4 // 261734 // nephronophthisis 4 /// ENST00000378191 // downstream // 503588 // Hs.25924 // AJAP1 // 55966 // adherens junctions associ…
1	SNP_A-1924718	rs17028213	5538518	5.127069347	154.9435502	0	NM_015102 // downstream // 306938 // Hs.462348 // NPHP4 // 261734 // nephronophthisis 4 /// NM_018836 // downstream // 794807 // Hs.25924 // AJAP1 // 55966 // adherens junctions associated protein 1 /// ENST00000378156 // downstream // 306938 // Hs.462348 // NPHP4 // 261734 // nephronophthisis 4 /// ENST00000378191 // downstream // 794807 // Hs.25924 // AJAP1 // 55966 // adherens junctions associ…
1	SNP_A-2215424	rs845196	7342178	1.476464511	99.22928457	0	NM_015215 // intron // 0 // Hs.397705 // CAMTA1 // 23261 // calmodulin binding transcription activator 1 /// ENST00000377565 // intron // 0 // Hs.397705 // CAMTA1 // 23261 // calmodulin binding transcription activator 1
1	SNP_A-2239520	rs845195	7342267	1.477850621	99.36343957	0	NM_015215 // intron // 0 // Hs.397705 // CAMTA1 // 23261 // calmodulin binding transcription activator 1 /// ENST00000377565 // intron // 0 // Hs.397705 // CAMTA1 // 23261 // calmodulin binding transcription activator 1
1	SNP_A-2135352	rs10492961	7560566	1.548562805	46.0241298	0	NM_015215 // intron // 0 // Hs.397705 // CAMTA1 // 23261 // calmodulin binding transcription activator 1 /// ENST00000377565 // intron // 0 // Hs.397705 // CAMTA1 // 23261 // calmodulin binding transcription activator 1
1	SNP_A-4256164	rs10159458	11456640	1.100688525	33.92559772	0	NM_020780 // upstream // 5241 // Hs.202355 // PTCHD2 // 57540 // patched domain containing 2 /// NM_013319 // downstream // 185563 // Hs.522933 // UBIAD1 // 29914 // UbiA prenyltransferase domain containing 1 /// ENST00000294484 // upstream // 5241 // Hs.202355 // PTCHD2 // 57540 // patched domain containing 2 /// ENST00000376810 // downstream // 187715 // Hs.522933 // UBIAD1 // 29914 // UbiA pre…
1	SNP_A-4253509	rs11121748	11457129	1.074606152	32.56317607	0	NM_020780 // upstream // 4752 // Hs.202355 // PTCHD2 // 57540 // patched domain containing 2 /// NM_013319 // downstream // 186052 // Hs.522933 // UBIAD1 // 29914 // UbiA prenyltransferase domain containing 1 /// ENST00000294484 // upstream // 4752 // Hs.202355 // PTCHD2 // 57540 // patched domain containing 2 /// ENST00000376810 // downstream // 188204 // Hs.522933 // UBIAD1 // 29914 // UbiA pre…
1	SNP_A-1999900	rs4501834	15281743	1.638940502	83.77174117	0	NM_201628 // intron // 0 // Hs.368823 // RP1-21O18.1 // 23254 // kazrin /// ENST00000376028 // intron // 0 // Hs.368823 // RP1-21O18.1 // 23254 // kazrin /// ENST00000376030 // intron // 0 // Hs.368823 // RP1-21O18.1 // 23254 // kazrin
1	SNP_A-2051480	rs2221926	15285942	1.727384811	100.7535886	0	NM_201628 // intron // 0 // Hs.368823 // RP1-21O18.1 // 23254 // kazrin /// ENST00000376028 // intron // 0 // Hs.368823 // RP1-21O18.1 // 23254 // kazrin /// ENST00000376030 // intron // 0 // Hs.368823 // RP1-21O18.1 // 23254 // kazrin
1	SNP_A-1999901	rs4661575	15287000	1.644156511	94.18272793	0	NM_201628 // intron // 0 // Hs.368823 // RP1-21O18.1 // 23254 // kazrin /// ENST00000376028 // intron // 0 // Hs.368823 // RP1-21O18.1 // 23254 // kazrin /// ENST00000376030 // intron // 0 // Hs.368823 // RP1-21O18.1 // 23254 // kazrin
1	SNP_A-1868094	rs16827699	23072716	1.537981816	26.34412936	0	NM_004442 // intron // 0 // Hs.523329 // EPHB2 // 2048 // EPH receptor B2 /// NM_017449 // intron // 0 // Hs.523329 // EPHB2 // 2048 // EPH receptor B2 /// ENST00000400191 // intron // 0 // Hs.523329 // EPHB2 // 2048 // EPH receptor B2 /// ENST00000374625 // intron // 0 // Hs.523329 // EPHB2 // 2048 // EPH receptor B2 /// ENST00000374632 // intron // 0 // Hs.523329 // EPHB2 // 2048 // EPH recepto…
1	SNP_A-4276385	rs2744780	25893371	0.924245642	27.57758735	0	NM_020379 // intron // 0 // Hs.197043 // MAN1C1 // 57134 // mannosidase
1	SNP_A-2026609	rs10799034	34506613	0.896193399	69.74083405	0	NM_005268 // upstream // 486694 // Hs.198249 // GJB5 // 2709 // gap junction protein
1	SNP_A-1876936	rs771396	34506764	0.905813839	71.24862369	0	NM_005268 // upstream // 486543 // Hs.198249 // GJB5 // 2709 // gap junction protein
1	SNP_A-2248611	rs771394	34509471	6.234544058	893.7702995	0	NM_005268 // upstream // 483836 // Hs.198249 // GJB5 // 2709 // gap junction protein
1	SNP_A-1780592	rs1335858	34514654	0.783695122	50.07867422	0	NM_005268 // upstream // 478653 // Hs.198249 // GJB5 // 2709 // gap junction protein
1	SNP_A-2228276	rs1342153	34515663	0.919336231	70.50900051	0	NM_005268 // upstream // 477644 // Hs.198249 // GJB5 // 2709 // gap junction protein
1	SNP_A-2002002	rs1360877	34519557	0.94235183	74.58617788	0	NM_005268 // upstream // 473750 // Hs.198249 // GJB5 // 2709 // gap junction protein
1	SNP_A-4235892	rs9661105	34521341	0.838202812	57.9405385	0	NM_005268 // upstream // 471966 // Hs.198249 // GJB5 // 2709 // gap junction protein
1	SNP_A-4221098	rs2668939	41979060	0.928660014	35.67774177	0	NM_024503 // intron // 0 // Hs.715958 // HIVEP3 // 59269 // human immunodeficiency virus type I enhancer binding protein 3 /// NM_001127714 // intron // 0 // Hs.715958 // HIVEP3 // 59269 // human immunodeficiency virus type I enhancer binding protein 3 /// ENST00000372584 // intron // 0 // Hs.648369 // HIVEP3 // 59269 // human immunodeficiency virus type I enhancer binding protein 3 /// ENST00000…
1	SNP_A-2305747	rs4284254	41985663	1.091459487	44.27681273	0	NM_024503 // intron // 0 // Hs.715958 // HIVEP3 // 59269 // human immunodeficiency virus type I enhancer binding protein 3 /// NM_001127714 // intron // 0 // Hs.715958 // HIVEP3 // 59269 // human immunodeficiency virus type I enhancer binding protein 3 /// ENST00000372584 // intron // 0 // Hs.648369 // HIVEP3 // 59269 // human immunodeficiency virus type I enhancer binding protein 3 /// ENST00000…
1	SNP_A-2000035	rs1334973	43693971	0.890279551	19.77479438	0	NM_130440 // upstream // 75162 // Hs.272062 // PTPRF // 5792 // protein tyrosine phosphatase
1	SNP_A-2257478	rs6687571	43730102	1.073926198	33.32814579	0	NM_130440 // upstream // 39031 // Hs.272062 // PTPRF // 5792 // protein tyrosine phosphatase
1	SNP_A-1909873	rs664271	43847600	7.80970651	712.3574358	0	NM_002840 // intron // 0 // Hs.272062 // PTPRF // 5792 // protein tyrosine phosphatase
1	SNP_A-4269309	rs9326136	44162979	1.470310522	83.68240273	0	NM_174965 // intron // 0 // Hs.597915 // ST3GAL3 // 6487 // ST3 beta-galactoside alpha-2
1	SNP_A-2128852	rs6680421	44181556	1.489539812	97.81029661	0	NM_014652 // upstream // 3508 // Hs.158497 // IPO13 // 9670 // importin 13 /// NM_057090 // downstream // 6058 // Hs.632404 // ARTN // 9048 // artemin /// ENST00000372343 // upstream // 3641 // Hs.158497 // IPO13 // 9670 // importin 13 /// ENST00000360447 // downstream // 6085 // Hs.632404 // ARTN // 9048 // artemin
1	SNP_A-1815784	rs1990150	44186714	0.991975617	55.45219087	0	NM_014652 // intron // 0 // Hs.158497 // IPO13 // 9670 // importin 13 /// ENST00000372343 // intron // 0 // Hs.158497 // IPO13 // 9670 // importin 13
1	SNP_A-1818564	rs6675620	44190217	1.312845195	88.35555109	0	NM_014652 // intron // 0 // Hs.158497 // IPO13 // 9670 // importin 13 /// ENST00000372343 // intron // 0 // Hs.158497 // IPO13 // 9670 // importin 13
1	SNP_A-4237093	rs4660758	44197466	1.328403039	89.95092006	0	NM_014652 // intron // 0 // Hs.158497 // IPO13 // 9670 // importin 13 /// ENST00000372343 // intron // 0 // Hs.158497 // IPO13 // 9670 // importin 13
1	SNP_A-1855453	rs7412307	44206451	1.574799168	115.2174493	0	NM_001384 // upstream // 1788 // Hs.632398 // DPH2 // 1802 // DPH2 homolog (S. cerevisiae) /// NM_014652 // downstream // 171 // Hs.158497 // IPO13 // 9670 // importin 13 /// ENST00000255108 // upstream // 1788 // Hs.632398 // DPH2 // 1802 // DPH2 homolog (S. cerevisiae) /// ENST00000372343 // downstream // 171 // Hs.158497 // IPO13 // 9670 // importin 13
1	SNP_A-1804777	rs7161	44211561	1.665262059	124.493907	0	NM_001384 // 3UTR // 0 // Hs.632398 // DPH2 // 1802 // DPH2 homolog (S. cerevisiae) /// NM_001039589 // 3UTR // 0 // Hs.632398 // DPH2 // 1802 // DPH2 homolog (S. cerevisiae) /// ENST00000255108 // exon // 0 // Hs.632398 // DPH2 // 1802 // DPH2 homolog (S. cerevisiae) /// ENST00000396758 // exon // 0 // Hs.632398 // DPH2 // 1802 // DPH2 homolog (S. cerevisiae)
1	SNP_A-2009366	rs263975	45131114	1.440366874	64.04389935	0	NM_020365 // intron // 0 // Hs.533549 // EIF2B3 // 8891 // eukaryotic translation initiation factor 2B
1	SNP_A-4275220	rs10252	46603017	0.963062304	32.07320896	0	NM_199044 // 3UTR // 0 // Hs.163424 // NSUN4 // 387338 // NOL1/NOP2/Sun domain family
1	SNP_A-1916079	rs12062	46603034	1.036782377	36.69261026	0	NM_199044 // 3UTR // 0 // Hs.163424 // NSUN4 // 387338 // NOL1/NOP2/Sun domain family
1	SNP_A-1851991	rs320047	48943728	1.207653477	60.82830805	0	NM_032785 // intron // 0 // Hs.679809 // AGBL4 // 84871 // ATP/GTP binding protein-like 4 /// ENST00000371839 // intron // 0 // Hs.551844 // AGBL4 // 84871 // ATP/GTP binding protein-like 4 /// ENST00000334103 // intron // 0 // Hs.551844 // AGBL4 // 84871 // ATP/GTP binding protein-like 4
1	SNP_A-1796858	rs320049	48946646	1.347951759	66.02226559	0	NM_032785 // intron // 0 // Hs.679809 // AGBL4 // 84871 // ATP/GTP binding protein-like 4 /// ENST00000371839 // intron // 0 // Hs.551844 // AGBL4 // 84871 // ATP/GTP binding protein-like 4 /// ENST00000334103 // intron // 0 // Hs.551844 // AGBL4 // 84871 // ATP/GTP binding protein-like 4
1	SNP_A-2024331	rs320050	48946992	1.342354423	65.61016271	0	NM_032785 // intron // 0 // Hs.679809 // AGBL4 // 84871 // ATP/GTP binding protein-like 4 /// ENST00000371839 // intron // 0 // Hs.551844 // AGBL4 // 84871 // ATP/GTP binding protein-like 4 /// ENST00000334103 // intron // 0 // Hs.551844 // AGBL4 // 84871 // ATP/GTP binding protein-like 4
1	SNP_A-2248492	rs4926831	50062688	1.269834654	26.87714471	0	NM_032785 // intron // 0 // Hs.679809 // AGBL4 // 84871 // ATP/GTP binding protein-like 4 /// ENST00000334103 // intron // 0 // Hs.551844 // AGBL4 // 84871 // ATP/GTP binding protein-like 4 /// ENST00000371839 // intron // 0 // Hs.551844 // AGBL4 // 84871 // ATP/GTP binding protein-like 4
1	SNP_A-4278930	rs2065477	53022801	1.280098792	43.01840422	0	NM_024646 // intron // 0 // Hs.476280 // ZYG11B // 79699 // zyg-11 homolog B (C. elegans) /// ENST00000294353 // intron // 0 // Hs.476280 // ZYG11B // 79699 // zyg-11 homolog B (C. elegans)
1	SNP_A-1957065	rs1481043	53392090	0.963119902	23.6931565	0	NM_000098 // upstream // 42598 // Hs.713535 // CPT2 // 1376 // carnitine palmitoyltransferase 2 /// NM_006671 // upstream // 11213 // Hs.104637 // SLC1A7 // 6512 // solute carrier family 1 (glutamate transporter)
1	SNP_A-4252101	rs4634849	53815698	1.198766715	57.06936713	0	NM_147193 // intron // 0 // Hs.306691 // GLIS1 // 148979 // GLIS family zinc finger 1 /// ENST00000312233 // intron // 0 // Hs.306691 // GLIS1 // 148979 // GLIS family zinc finger 1
1	SNP_A-1810764	rs3013754	53834566	0.97976587	52.67220423	0	NM_147193 // intron // 0 // Hs.306691 // GLIS1 // 148979 // GLIS family zinc finger 1 /// ENST00000312233 // intron // 0 // Hs.306691 // GLIS1 // 148979 // GLIS family zinc finger 1
1	SNP_A-2096013	rs2948053	53834861	0.983976813	53.09183958	0	NM_147193 // intron // 0 // Hs.306691 // GLIS1 // 148979 // GLIS family zinc finger 1 /// ENST00000312233 // intron // 0 // Hs.306691 // GLIS1 // 148979 // GLIS family zinc finger 1
1	SNP_A-1879944	rs12120383	53838111	0.956648974	51.21986061	0	NM_147193 // intron // 0 // Hs.306691 // GLIS1 // 148979 // GLIS family zinc finger 1 /// ENST00000312233 // intron // 0 // Hs.306691 // GLIS1 // 148979 // GLIS family zinc finger 1
1	SNP_A-2014305	rs12563871	53844198	1.358032918	102.429298	0	NM_147193 // intron // 0 // Hs.306691 // GLIS1 // 148979 // GLIS family zinc finger 1 /// ENST00000312233 // intron // 0 // Hs.306691 // GLIS1 // 148979 // GLIS family zinc finger 1
1	SNP_A-4217557	rs11801290	53852552	1.19791186	84.87427607	0	NM_147193 // intron // 0 // Hs.306691 // GLIS1 // 148979 // GLIS family zinc finger 1 /// ENST00000312233 // intron // 0 // Hs.306691 // GLIS1 // 148979 // GLIS family zinc finger 1
1	SNP_A-4193557	rs6701011	55911264	2.131150612	57.9186277	0	NM_177414 // downstream // 821758 // Hs.405156 // PPAP2B // 8613 // phosphatidic acid phosphatase type 2B /// NM_004130 // downstream // 448913 // Hs.477892 // GYG1 // 2992 // glycogenin 1 /// ENST00000371250 // downstream // 821758 // Hs.405156 // PPAP2B // 8613 // phosphatidic acid phosphatase type 2B /// ENST00000294383 // upstream // 457890 // Hs.477009 // USP24 // 23358 // ubiquitin specific…
1	SNP_A-2302611	rs1557061	56520770	1.996364562	66.53490651	0	NM_177414 // downstream // 212252 // Hs.405156 // PPAP2B // 8613 // phosphatidic acid phosphatase type 2B /// NM_004130 // downstream // 1058419 // Hs.477892 // GYG1 // 2992 // glycogenin 1 /// ENST00000371250 // downstream // 212252 // Hs.405156 // PPAP2B // 8613 // phosphatidic acid phosphatase type 2B /// ENST00000294383 // upstream // 1067396 // Hs.477009 // USP24 // 23358 // ubiquitin specif…
1	SNP_A-2040392	rs17115882	57730636	1.698679301	51.46933222	0	NM_021080 // intron // 0 // Hs.477370 // DAB1 // 1600 // disabled homolog 1 (Drosophila) /// ENST00000371236 // intron // 0 // Hs.477370 // DAB1 // 1600 // disabled homolog 1 (Drosophila)
1	SNP_A-4218393	rs1767574	58355567	0.947066579	35.01967462	0	NM_021080 // intron // 0 // Hs.477370 // DAB1 // 1600 // disabled homolog 1 (Drosophila) /// ENST00000371236 // intron // 0 // Hs.477370 // DAB1 // 1600 // disabled homolog 1 (Drosophila)
1	SNP_A-2283835	rs12081718	66802146	1.255269536	69.43517097	0	NM_032291 // intron // 0 // Hs.132121 // SGIP1 // 84251 // SH3-domain GRB2-like (endophilin) interacting protein 1 /// ENST00000371037 // intron // 0 // Hs.132121 // SGIP1 // 84251 // SH3-domain GRB2-like (endophilin) interacting protein 1
1	SNP_A-2093891	rs1338188	66802450	1.258351304	69.70130021	0	NM_032291 // intron // 0 // Hs.132121 // SGIP1 // 84251 // SH3-domain GRB2-like (endophilin) interacting protein 1 /// ENST00000371037 // intron // 0 // Hs.132121 // SGIP1 // 84251 // SH3-domain GRB2-like (endophilin) interacting protein 1
1	SNP_A-2259681	rs4633262	67699568	1.283278525	29.38938874	0	NM_001924 // upstream // 223902 // Hs.80409 // GADD45A // 1647 // growth arrest and DNA-damage-inducible
1	SNP_A-4254392	rs2422136	72391132	1.325909145	27.41482969	0	NM_173808 // intron // 0 // Hs.146542 // NEGR1 // 257194 // neuronal growth regulator 1 /// ENST00000357731 // intron // 0 // Hs.146542 // NEGR1 // 257194 // neuronal growth regulator 1
1	SNP_A-1842361	rs12726880	72870952	1.385887912	79.31428252	0	NM_001105659 // downstream // 1393339 // Hs.644625 // LRRIQ3 // 127255 // leucine-rich repeats and IQ motif containing 3 /// NM_173808 // upstream // 350087 // Hs.146542 // NEGR1 // 257194 // neuronal growth regulator 1 /// ENST00000370891 // upstream // 1565598 // Hs.480085 // TNNI3K // 51086 // TNNI3 interacting kinase /// ENST00000357731 // upstream // 349947 // Hs.146542 // NEGR1 // 257194 //…
1	SNP_A-1809978	rs1358041	73014170	1.16775619	49.39284958	0	NM_001105659 // downstream // 1250121 // Hs.644625 // LRRIQ3 // 127255 // leucine-rich repeats and IQ motif containing 3 /// NM_173808 // upstream // 493305 // Hs.146542 // NEGR1 // 257194 // neuronal growth regulator 1 /// ENST00000370891 // upstream // 1422380 // Hs.480085 // TNNI3K // 51086 // TNNI3 interacting kinase /// ENST00000357731 // upstream // 493165 // Hs.146542 // NEGR1 // 257194 //…
1	SNP_A-4247377	rs1358042	73014482	1.174956339	49.88917092	0	NM_001105659 // downstream // 1249809 // Hs.644625 // LRRIQ3 // 127255 // leucine-rich repeats and IQ motif containing 3 /// NM_173808 // upstream // 493617 // Hs.146542 // NEGR1 // 257194 // neuronal growth regulator 1 /// ENST00000370891 // upstream // 1422068 // Hs.480085 // TNNI3K // 51086 // TNNI3 interacting kinase /// ENST00000357731 // upstream // 493477 // Hs.146542 // NEGR1 // 257194 //…
1	SNP_A-1863434	rs12139274	73036492	1.183581431	56.42973186	0	NM_001105659 // downstream // 1227799 // Hs.644625 // LRRIQ3 // 127255 // leucine-rich repeats and IQ motif containing 3 /// NM_173808 // upstream // 515627 // Hs.146542 // NEGR1 // 257194 // neuronal growth regulator 1 /// ENST00000370891 // upstream // 1400058 // Hs.480085 // TNNI3K // 51086 // TNNI3 interacting kinase /// ENST00000357731 // upstream // 515487 // Hs.146542 // NEGR1 // 257194 //…
1	SNP_A-1944418	rs7546928	73084130	1.392234227	38.04682426	0	NM_001105659 // downstream // 1180161 // Hs.644625 // LRRIQ3 // 127255 // leucine-rich repeats and IQ motif containing 3 /// NM_173808 // upstream // 563265 // Hs.146542 // NEGR1 // 257194 // neuronal growth regulator 1 /// ENST00000370891 // upstream // 1352420 // Hs.480085 // TNNI3K // 51086 // TNNI3 interacting kinase /// ENST00000357731 // upstream // 563125 // Hs.146542 // NEGR1 // 257194 //…
1	SNP_A-2044589	rs11210119	73305282	1.57780156	137.889624	0	NM_001105659 // downstream // 959009 // Hs.644625 // LRRIQ3 // 127255 // leucine-rich repeats and IQ motif containing 3 /// NM_173808 // upstream // 784417 // Hs.146542 // NEGR1 // 257194 // neuronal growth regulator 1 /// ENST00000370891 // upstream // 1131268 // Hs.480085 // TNNI3K // 51086 // TNNI3 interacting kinase /// ENST00000357731 // upstream // 784277 // Hs.146542 // NEGR1 // 257194 // …
1	SNP_A-1850407	rs7543704	73325423	1.560961545	150.1544789	0	NM_001105659 // downstream // 938868 // Hs.644625 // LRRIQ3 // 127255 // leucine-rich repeats and IQ motif containing 3 /// NM_173808 // upstream // 804558 // Hs.146542 // NEGR1 // 257194 // neuronal growth regulator 1 /// ENST00000370891 // upstream // 1111127 // Hs.480085 // TNNI3K // 51086 // TNNI3 interacting kinase /// ENST00000357731 // upstream // 804418 // Hs.146542 // NEGR1 // 257194 // …
1	SNP_A-2000119	rs4292907	73331762	1.591379808	154.2702189	0	NM_001105659 // downstream // 932529 // Hs.644625 // LRRIQ3 // 127255 // leucine-rich repeats and IQ motif containing 3 /// NM_173808 // upstream // 810897 // Hs.146542 // NEGR1 // 257194 // neuronal growth regulator 1 /// ENST00000370891 // upstream // 1104788 // Hs.480085 // TNNI3K // 51086 // TNNI3 interacting kinase /// ENST00000357731 // upstream // 810757 // Hs.146542 // NEGR1 // 257194 // …
1	SNP_A-4213919	rs4128552	73333399	1.591379808	154.2702189	0	NM_001105659 // downstream // 930892 // Hs.644625 // LRRIQ3 // 127255 // leucine-rich repeats and IQ motif containing 3 /// NM_173808 // upstream // 812534 // Hs.146542 // NEGR1 // 257194 // neuronal growth regulator 1 /// ENST00000370891 // upstream // 1103151 // Hs.480085 // TNNI3K // 51086 // TNNI3 interacting kinase /// ENST00000357731 // upstream // 812394 // Hs.146542 // NEGR1 // 257194 // …
1	SNP_A-2189529	rs12033354	73346529	1.39597084	174.6258472	0	NM_001105659 // downstream // 917762 // Hs.644625 // LRRIQ3 // 127255 // leucine-rich repeats and IQ motif containing 3 /// NM_173808 // upstream // 825664 // Hs.146542 // NEGR1 // 257194 // neuronal growth regulator 1 /// ENST00000370891 // upstream // 1090021 // Hs.480085 // TNNI3K // 51086 // TNNI3 interacting kinase /// ENST00000357731 // upstream // 825524 // Hs.146542 // NEGR1 // 257194 // …
1	SNP_A-4193781	rs4603080	73351825	1.795452962	264.2448685	0	NM_001105659 // downstream // 912466 // Hs.644625 // LRRIQ3 // 127255 // leucine-rich repeats and IQ motif containing 3 /// NM_173808 // upstream // 830960 // Hs.146542 // NEGR1 // 257194 // neuronal growth regulator 1 /// ENST00000370891 // upstream // 1084725 // Hs.480085 // TNNI3K // 51086 // TNNI3 interacting kinase /// ENST00000357731 // upstream // 830820 // Hs.146542 // NEGR1 // 257194 // …
1	SNP_A-4231082	rs4233101	73351843	1.623161477	230.3765655	0	NM_001105659 // downstream // 912448 // Hs.644625 // LRRIQ3 // 127255 // leucine-rich repeats and IQ motif containing 3 /// NM_173808 // upstream // 830978 // Hs.146542 // NEGR1 // 257194 // neuronal growth regulator 1 /// ENST00000370891 // upstream // 1084707 // Hs.480085 // TNNI3K // 51086 // TNNI3 interacting kinase /// ENST00000357731 // upstream // 830838 // Hs.146542 // NEGR1 // 257194 // …
1	SNP_A-1911370	rs11210127	73352230	1.449985958	196.3344828	0	NM_001105659 // downstream // 912061 // Hs.644625 // LRRIQ3 // 127255 // leucine-rich repeats and IQ motif containing 3 /// NM_173808 // upstream // 831365 // Hs.146542 // NEGR1 // 257194 // neuronal growth regulator 1 /// ENST00000370891 // upstream // 1084320 // Hs.480085 // TNNI3K // 51086 // TNNI3 interacting kinase /// ENST00000357731 // upstream // 831225 // Hs.146542 // NEGR1 // 257194 // …
1	SNP_A-2199707	rs4233103	73352387	1.634443355	232.5943076	0	NM_001105659 // downstream // 911904 // Hs.644625 // LRRIQ3 // 127255 // leucine-rich repeats and IQ motif containing 3 /// NM_173808 // upstream // 831522 // Hs.146542 // NEGR1 // 257194 // neuronal growth regulator 1 /// ENST00000370891 // upstream // 1084163 // Hs.480085 // TNNI3K // 51086 // TNNI3 interacting kinase /// ENST00000357731 // upstream // 831382 // Hs.146542 // NEGR1 // 257194 // …
1	SNP_A-1939148	rs4427361	73371867	1.663150522	305.1273893	0	NM_001105659 // downstream // 892424 // Hs.644625 // LRRIQ3 // 127255 // leucine-rich repeats and IQ motif containing 3 /// NM_173808 // upstream // 851002 // Hs.146542 // NEGR1 // 257194 // neuronal growth regulator 1 /// ENST00000370891 // upstream // 1064683 // Hs.480085 // TNNI3K // 51086 // TNNI3 interacting kinase /// ENST00000357731 // upstream // 850862 // Hs.146542 // NEGR1 // 257194 // …
1	SNP_A-2284346	rs10890008	73385594	1.474705043	242.8429789	0	NM_001105659 // downstream // 878697 // Hs.644625 // LRRIQ3 // 127255 // leucine-rich repeats and IQ motif containing 3 /// NM_173808 // upstream // 864729 // Hs.146542 // NEGR1 // 257194 // neuronal growth regulator 1 /// ENST00000370891 // upstream // 1050956 // Hs.480085 // TNNI3K // 51086 // TNNI3 interacting kinase /// ENST00000357731 // upstream // 864589 // Hs.146542 // NEGR1 // 257194 // …
1	SNP_A-4221011	rs4593761	73385910	1.658167728	286.3729769	0	NM_001105659 // downstream // 878381 // Hs.644625 // LRRIQ3 // 127255 // leucine-rich repeats and IQ motif containing 3 /// NM_173808 // upstream // 865045 // Hs.146542 // NEGR1 // 257194 // neuronal growth regulator 1 /// ENST00000370891 // upstream // 1050640 // Hs.480085 // TNNI3K // 51086 // TNNI3 interacting kinase /// ENST00000357731 // upstream // 864905 // Hs.146542 // NEGR1 // 257194 // …
1	SNP_A-4245911	rs4571921	73386014	1.667827648	288.664976	0	NM_001105659 // downstream // 878277 // Hs.644625 // LRRIQ3 // 127255 // leucine-rich repeats and IQ motif containing 3 /// NM_173808 // upstream // 865149 // Hs.146542 // NEGR1 // 257194 // neuronal growth regulator 1 /// ENST00000370891 // upstream // 1050536 // Hs.480085 // TNNI3K // 51086 // TNNI3 interacting kinase /// ENST00000357731 // upstream // 865009 // Hs.146542 // NEGR1 // 257194 // …
1	SNP_A-4282937	rs3998	73389055	1.660140733	298.6797729	0	NM_001105659 // downstream // 875236 // Hs.644625 // LRRIQ3 // 127255 // leucine-rich repeats and IQ motif containing 3 /// NM_173808 // upstream // 868190 // Hs.146542 // NEGR1 // 257194 // neuronal growth regulator 1 /// ENST00000370891 // upstream // 1047495 // Hs.480085 // TNNI3K // 51086 // TNNI3 interacting kinase /// ENST00000357731 // upstream // 868050 // Hs.146542 // NEGR1 // 257194 // …
1	SNP_A-4296905	rs12126062	73398619	1.556543723	261.911064	0	NM_001105659 // downstream // 865672 // Hs.644625 // LRRIQ3 // 127255 // leucine-rich repeats and IQ motif containing 3 /// NM_173808 // upstream // 877754 // Hs.146542 // NEGR1 // 257194 // neuronal growth regulator 1 /// ENST00000370891 // upstream // 1037931 // Hs.480085 // TNNI3K // 51086 // TNNI3 interacting kinase /// ENST00000357731 // upstream // 877614 // Hs.146542 // NEGR1 // 257194 // …
1	SNP_A-2182891	rs4650194	73409194	1.628618011	219.156885	0	NM_001105659 // downstream // 855097 // Hs.644625 // LRRIQ3 // 127255 // leucine-rich repeats and IQ motif containing 3 /// NM_173808 // upstream // 888329 // Hs.146542 // NEGR1 // 257194 // neuronal growth regulator 1 /// ENST00000370891 // upstream // 1027356 // Hs.480085 // TNNI3K // 51086 // TNNI3 interacting kinase /// ENST00000357731 // upstream // 888189 // Hs.146542 // NEGR1 // 257194 // …
1	SNP_A-2121209	rs12126688	73415074	1.540064421	202.6739232	0	NM_001105659 // downstream // 849217 // Hs.644625 // LRRIQ3 // 127255 // leucine-rich repeats and IQ motif containing 3 /// NM_173808 // upstream // 894209 // Hs.146542 // NEGR1 // 257194 // neuronal growth regulator 1 /// ENST00000370891 // upstream // 1021476 // Hs.480085 // TNNI3K // 51086 // TNNI3 interacting kinase /// ENST00000357731 // upstream // 894069 // Hs.146542 // NEGR1 // 257194 // …
1	SNP_A-1946307	rs4592219	73417258	1.58083446	210.2626725	0	NM_001105659 // downstream // 847033 // Hs.644625 // LRRIQ3 // 127255 // leucine-rich repeats and IQ motif containing 3 /// NM_173808 // upstream // 896393 // Hs.146542 // NEGR1 // 257194 // neuronal growth regulator 1 /// ENST00000370891 // upstream // 1019292 // Hs.480085 // TNNI3K // 51086 // TNNI3 interacting kinase /// ENST00000357731 // upstream // 896253 // Hs.146542 // NEGR1 // 257194 // …
1	SNP_A-4256298	rs10789359	73419975	1.415440279	179.476953	0	NM_001105659 // downstream // 844316 // Hs.644625 // LRRIQ3 // 127255 // leucine-rich repeats and IQ motif containing 3 /// NM_173808 // upstream // 899110 // Hs.146542 // NEGR1 // 257194 // neuronal growth regulator 1 /// ENST00000370891 // upstream // 1016575 // Hs.480085 // TNNI3K // 51086 // TNNI3 interacting kinase /// ENST00000357731 // upstream // 898970 // Hs.146542 // NEGR1 // 257194 // …
1	SNP_A-2139365	rs12133935	73420388	1.612050415	216.0730683	0	NM_001105659 // downstream // 843903 // Hs.644625 // LRRIQ3 // 127255 // leucine-rich repeats and IQ motif containing 3 /// NM_173808 // upstream // 899523 // Hs.146542 // NEGR1 // 257194 // neuronal growth regulator 1 /// ENST00000370891 // upstream // 1016162 // Hs.480085 // TNNI3K // 51086 // TNNI3 interacting kinase /// ENST00000357731 // upstream // 899383 // Hs.146542 // NEGR1 // 257194 // …
1	SNP_A-2057667	rs12069039	73430673	1.38109583	160.8419383	0	NM_001105659 // downstream // 833618 // Hs.644625 // LRRIQ3 // 127255 // leucine-rich repeats and IQ motif containing 3 /// NM_173808 // upstream // 909808 // Hs.146542 // NEGR1 // 257194 // neuronal growth regulator 1 /// ENST00000370891 // upstream // 1005877 // Hs.480085 // TNNI3K // 51086 // TNNI3 interacting kinase /// ENST00000357731 // upstream // 909668 // Hs.146542 // NEGR1 // 257194 // …
1	SNP_A-1916434	rs10789361	73430985	1.329753133	151.9611902	0	NM_001105659 // downstream // 833306 // Hs.644625 // LRRIQ3 // 127255 // leucine-rich repeats and IQ motif containing 3 /// NM_173808 // upstream // 910120 // Hs.146542 // NEGR1 // 257194 // neuronal growth regulator 1 /// ENST00000370891 // upstream // 1005565 // Hs.480085 // TNNI3K // 51086 // TNNI3 interacting kinase /// ENST00000357731 // upstream // 909980 // Hs.146542 // NEGR1 // 257194 // …
1	SNP_A-1936574	rs7514832	73431095	1.465525165	175.4456832	0	NM_001105659 // downstream // 833196 // Hs.644625 // LRRIQ3 // 127255 // leucine-rich repeats and IQ motif containing 3 /// NM_173808 // upstream // 910230 // Hs.146542 // NEGR1 // 257194 // neuronal growth regulator 1 /// ENST00000370891 // upstream // 1005455 // Hs.480085 // TNNI3K // 51086 // TNNI3 interacting kinase /// ENST00000357731 // upstream // 910090 // Hs.146542 // NEGR1 // 257194 // …
1	SNP_A-1949172	rs11210180	73437197	1.367712107	124.1664708	0	NM_001105659 // downstream // 827094 // Hs.644625 // LRRIQ3 // 127255 // leucine-rich repeats and IQ motif containing 3 /// NM_173808 // upstream // 916332 // Hs.146542 // NEGR1 // 257194 // neuronal growth regulator 1 /// ENST00000370891 // upstream // 999353 // Hs.480085 // TNNI3K // 51086 // TNNI3 interacting kinase /// ENST00000357731 // upstream // 916192 // Hs.146542 // NEGR1 // 257194 // n…
1	SNP_A-4204195	rs2224494	73554736	1.341297309	54.99350251	0	NM_001105659 // downstream // 709555 // Hs.644625 // LRRIQ3 // 127255 // leucine-rich repeats and IQ motif containing 3 /// NM_173808 // upstream // 1033871 // Hs.146542 // NEGR1 // 257194 // neuronal growth regulator 1 /// ENST00000370891 // upstream // 881814 // Hs.480085 // TNNI3K // 51086 // TNNI3 interacting kinase /// ENST00000357731 // upstream // 1033731 // Hs.146542 // NEGR1 // 257194 //…
1	SNP_A-1922394	rs10789368	73586747	1.388983866	61.5806035	0	NM_001105659 // downstream // 677544 // Hs.644625 // LRRIQ3 // 127255 // leucine-rich repeats and IQ motif containing 3 /// NM_173808 // upstream // 1065882 // Hs.146542 // NEGR1 // 257194 // neuronal growth regulator 1 /// ENST00000370891 // upstream // 849803 // Hs.480085 // TNNI3K // 51086 // TNNI3 interacting kinase /// ENST00000357731 // upstream // 1065742 // Hs.146542 // NEGR1 // 257194 //…
1	SNP_A-4197428	rs1885251	73638608	1.378895547	64.03863107	0	NM_001105659 // downstream // 625683 // Hs.644625 // LRRIQ3 // 127255 // leucine-rich repeats and IQ motif containing 3 /// NM_173808 // upstream // 1117743 // Hs.146542 // NEGR1 // 257194 // neuronal growth regulator 1 /// ENST00000370891 // upstream // 797942 // Hs.480085 // TNNI3K // 51086 // TNNI3 interacting kinase /// ENST00000357731 // upstream // 1117603 // Hs.146542 // NEGR1 // 257194 //…
1	SNP_A-2071095	rs11210251	73685387	1.388864253	83.57083551	0	NM_001105659 // downstream // 578904 // Hs.644625 // LRRIQ3 // 127255 // leucine-rich repeats and IQ motif containing 3 /// NM_173808 // upstream // 1164522 // Hs.146542 // NEGR1 // 257194 // neuronal growth regulator 1 /// ENST00000370891 // upstream // 751163 // Hs.480085 // TNNI3K // 51086 // TNNI3 interacting kinase /// ENST00000357731 // upstream // 1164382 // Hs.146542 // NEGR1 // 257194 //…
1	SNP_A-4261191	rs505725	73702993	1.355734482	71.33014014	0	NM_001105659 // downstream // 561298 // Hs.644625 // LRRIQ3 // 127255 // leucine-rich repeats and IQ motif containing 3 /// NM_173808 // upstream // 1182128 // Hs.146542 // NEGR1 // 257194 // neuronal growth regulator 1 /// ENST00000370891 // upstream // 733557 // Hs.480085 // TNNI3K // 51086 // TNNI3 interacting kinase /// ENST00000357731 // upstream // 1181988 // Hs.146542 // NEGR1 // 257194 //…
1	SNP_A-2287814	rs41443744	73734573	1.627931741	92.66669801	0	NM_001105659 // downstream // 529718 // Hs.644625 // LRRIQ3 // 127255 // leucine-rich repeats and IQ motif containing 3 /// NM_173808 // upstream // 1213708 // Hs.146542 // NEGR1 // 257194 // neuronal growth regulator 1 /// ENST00000370891 // upstream // 701977 // Hs.480085 // TNNI3K // 51086 // TNNI3 interacting kinase /// ENST00000357731 // upstream // 1213568 // Hs.146542 // NEGR1 // 257194 //…
1	SNP_A-2133027	rs959414	73798702	1.57561842	71.86426702	0	NM_001105659 // downstream // 465589 // Hs.644625 // LRRIQ3 // 127255 // leucine-rich repeats and IQ motif containing 3 /// NM_173808 // upstream // 1277837 // Hs.146542 // NEGR1 // 257194 // neuronal growth regulator 1 /// ENST00000370891 // upstream // 637848 // Hs.480085 // TNNI3K // 51086 // TNNI3 interacting kinase /// ENST00000357731 // upstream // 1277697 // Hs.146542 // NEGR1 // 257194 //…
1	SNP_A-2185668	rs12025606	73814164	1.448913284	60.0230046	0	NM_001105659 // downstream // 450127 // Hs.644625 // LRRIQ3 // 127255 // leucine-rich repeats and IQ motif containing 3 /// NM_173808 // upstream // 1293299 // Hs.146542 // NEGR1 // 257194 // neuronal growth regulator 1 /// ENST00000370891 // upstream // 622386 // Hs.480085 // TNNI3K // 51086 // TNNI3 interacting kinase /// ENST00000357731 // upstream // 1293159 // Hs.146542 // NEGR1 // 257194 //…
1	SNP_A-2259989	rs7544813	78524957	1.038920515	31.58791381	0	NM_000959 // upstream // 204358 // Hs.654365 // PTGFR // 5737 // prostaglandin F receptor (FP) /// NM_017655 // downstream // 149258 // Hs.659356 // GIPC2 // 54810 // GIPC PDZ domain containing family
1	SNP_A-2228179	rs10782748	81319510	1.692873595	45.01958129	0	NM_007104 // upstream // 127301 // Hs.546269 // RPL10A // 4736 // ribosomal protein L10a /// NR_002944 // upstream // 629197 // --- // HNRPA1L-2 // 664709 // heterogeneous nuclear ribonucleoprotein A1 pseudogene /// ENST00000352983 // downstream // 16960 // --- // --- // --- // --- /// ENST00000357495 // upstream // 629191 // Hs.447506 // HNRNPA1L2 // 144983 // heterogeneous nuclear ribonucleopro…
1	SNP_A-1890788	rs11163862	84128006	0.912848399	47.94509316	0	NM_024686 // intron // 0 // Hs.445826 // TTLL7 // 79739 // tubulin tyrosine ligase-like family
1	SNP_A-2287714	rs685472	84138931	0.830368395	37.3485822	0	NM_024686 // intron // 0 // Hs.445826 // TTLL7 // 79739 // tubulin tyrosine ligase-like family
1	SNP_A-4258983	rs17130265	84162599	6.331448403	602.1549814	0	NM_024686 // intron // 0 // Hs.445826 // TTLL7 // 79739 // tubulin tyrosine ligase-like family
1	SNP_A-4239108	rs7551787	84191885	1.040694982	70.48433794	0	NM_024686 // intron // 0 // Hs.445826 // TTLL7 // 79739 // tubulin tyrosine ligase-like family
1	SNP_A-2173655	rs10874427	84305720	1.06764562	44.84476258	0	NM_207578 // upstream // 10612 // Hs.487325 // PRKACB // 5567 // protein kinase
1	SNP_A-2222110	rs6701486	84323437	1.066940902	50.31142995	0	NM_002731 // intron // 0 // Hs.487325 // PRKACB // 5567 // protein kinase
1	SNP_A-4284521	rs7539757	92696645	1.539760026	62.12240248	0	NM_001127215 // downstream // 16261 // Hs.73172 // GFI1 // 2672 // growth factor independent 1 transcription repressor /// NM_024813 // downstream // 70325 // Hs.444421 // RPAP2 // 79871 // RNA polymerase II associated protein 2 /// ENST00000370332 // downstream // 16261 // Hs.73172 // GFI1 // 2672 // growth factor independent 1 transcription repressor /// ENST00000370343 // downstream // 70328 /…
1	SNP_A-1936287	rs11164607	92719726	1.393215185	70.6401781	0	NM_005263 // intron // 0 // Hs.73172 // GFI1 // 2672 // growth factor independent 1 transcription repressor /// NM_001127216 // intron // 0 // Hs.73172 // GFI1 // 2672 // growth factor independent 1 transcription repressor /// NM_001127215 // intron // 0 // Hs.73172 // GFI1 // 2672 // growth factor independent 1 transcription repressor /// ENST00000370332 // intron // 0 // Hs.73172 // GFI1 // 267…
1	SNP_A-1858176	rs7550014	95125344	1.564057994	50.59095558	0	NM_152369 // intron // 0 // Hs.483423 // SLC44A3 // 126969 // solute carrier family 44
1	SNP_A-1895557	rs4630159	95316266	0.987778343	28.08816188	0	NM_152487 // upstream // 39215 // Hs.483512 // TMEM56 // 148534 // transmembrane protein 56 /// NM_144988 // upstream // 5171 // Hs.408927 // ALG14 // 199857 // asparagine-linked glycosylation 14 homolog (S. cerevisiae) /// ENST00000370203 // upstream // 39305 // Hs.483512 // TMEM56 // 148534 // transmembrane protein 56 /// ENST00000370205 // upstream // 5171 // Hs.408927 // ALG14 // 199857 // as…
1	SNP_A-1784497	rs2105181	99971727	0.946976426	35.90523424	0	NM_000642 // upstream // 116500 // Hs.904 // AGL // 178 // amylo-1
1	SNP_A-4244963	rs2640912	99993013	1.146550059	43.24643308	0	NM_000642 // upstream // 95214 // Hs.904 // AGL // 178 // amylo-1
1	SNP_A-2024109	rs12760400	100507366	1.096490355	34.4067699	0	NM_003729 // intron // 0 // Hs.484222 // RTCD1 // 8634 // RNA terminal phosphate cyclase domain 1 /// NM_001130841 // intron // 0 // Hs.484222 // RTCD1 // 8634 // RNA terminal phosphate cyclase domain 1 /// ENST00000260563 // intron // 0 // Hs.552835 // RTCD1 // 8634 // RNA terminal phosphate cyclase domain 1 /// ENST00000370128 // intron // 0 // Hs.552835 // RTCD1 // 8634 // RNA terminal phospha…
1	SNP_A-2000236	rs4504908	100517386	1.272227968	36.23713576	0	NM_003729 // intron // 0 // Hs.484222 // RTCD1 // 8634 // RNA terminal phosphate cyclase domain 1 /// NM_001130841 // intron // 0 // Hs.484222 // RTCD1 // 8634 // RNA terminal phosphate cyclase domain 1 /// ENST00000260563 // intron // 0 // Hs.552835 // RTCD1 // 8634 // RNA terminal phosphate cyclase domain 1 /// ENST00000370128 // intron // 0 // Hs.552835 // RTCD1 // 8634 // RNA terminal phospha…
1	SNP_A-2179985	rs7514752	100518544	1.093744113	31.00064021	0	NM_003729 // intron // 0 // Hs.484222 // RTCD1 // 8634 // RNA terminal phosphate cyclase domain 1 /// NM_001130841 // intron // 0 // Hs.484222 // RTCD1 // 8634 // RNA terminal phosphate cyclase domain 1 /// ENST00000260563 // intron // 0 // Hs.552835 // RTCD1 // 8634 // RNA terminal phosphate cyclase domain 1 /// ENST00000370128 // intron // 0 // Hs.552835 // RTCD1 // 8634 // RNA terminal phospha…
1	SNP_A-1896611	rs10493978	102351895	1.219459864	52.55031459	0	NM_001854 // downstream // 762715 // Hs.523446 // COL11A1 // 1301 // collagen
1	SNP_A-2233154	rs1710761	105850110	1.119279371	65.32583669	0	NM_018137 // upstream // 1550679 // Hs.26006 // PRMT6 // 55170 // protein arginine methyltransferase 6 /// NM_001008221 // downstream // 1747276 // Hs.655232 // AMY1A // 276 // amylase
1	SNP_A-4193999	rs11184593	105850971	1.081659802	64.62419121	0	NM_018137 // upstream // 1549818 // Hs.26006 // PRMT6 // 55170 // protein arginine methyltransferase 6 /// NM_001008221 // downstream // 1748137 // Hs.655232 // AMY1A // 276 // amylase
1	SNP_A-1924073	rs10494030	105862121	1.044635276	57.94404278	0	NM_018137 // upstream // 1538668 // Hs.26006 // PRMT6 // 55170 // protein arginine methyltransferase 6 /// NM_001008221 // downstream // 1759287 // Hs.655232 // AMY1A // 276 // amylase
1	SNP_A-4257487	rs777092	105862244	1.061857734	59.62570889	0	NM_018137 // upstream // 1538545 // Hs.26006 // PRMT6 // 55170 // protein arginine methyltransferase 6 /// NM_001008221 // downstream // 1759410 // Hs.655232 // AMY1A // 276 // amylase
1	SNP_A-2164824	rs1913982	105866083	1.092476306	62.61542239	0	NM_018137 // upstream // 1534706 // Hs.26006 // PRMT6 // 55170 // protein arginine methyltransferase 6 /// NM_001008221 // downstream // 1763249 // Hs.655232 // AMY1A // 276 // amylase
1	SNP_A-2296309	rs11184603	105876934	1.075938648	76.79382928	0	NM_018137 // upstream // 1523855 // Hs.26006 // PRMT6 // 55170 // protein arginine methyltransferase 6 /// NM_001008221 // downstream // 1774100 // Hs.655232 // AMY1A // 276 // amylase
1	SNP_A-1924708	rs777080	105900620	0.894138521	41.14609067	0	NM_018137 // upstream // 1500169 // Hs.26006 // PRMT6 // 55170 // protein arginine methyltransferase 6 /// NM_001008221 // downstream // 1797786 // Hs.655232 // AMY1A // 276 // amylase
1	SNP_A-1961816	rs4839583	111235145	1.140636997	47.87699977	0	NM_000560 // intron // 0 // Hs.443057 // CD53 // 963 // CD53 molecule /// NM_001040033 // intron // 0 // Hs.443057 // CD53 // 963 // CD53 molecule /// ENST00000271324 // intron // 0 // Hs.443057 // CD53 // 963 // CD53 molecule
1	SNP_A-2261045	rs6537817	114553691	1.289751091	38.91587894	0	NM_033020 // downstream // 183230 // Hs.26837 // TRIM33 // 51592 // tripartite motif-containing 33 /// NM_205848 // upstream // 55696 // Hs.370963 // SYT6 // 148281 // synaptotagmin VI /// ENST00000369543 // downstream // 183230 // Hs.26837 // TRIM33 // 51592 // tripartite motif-containing 33 /// ENST00000369547 // upstream // 55696 // Hs.370963 // SYT6 // 148281 // synaptotagmin VI
1	SNP_A-2112070	rs10754378	118845437	0.695510672	29.60671923	0	NM_002802 // downstream // 112820 // Hs.356654 // PSMC1 // 5700 // proteasome (prosome
1	SNP_A-2291920	rs4659090	118869895	1.39842234	121.0179335	0	NM_002802 // downstream // 88362 // Hs.356654 // PSMC1 // 5700 // proteasome (prosome
1	SNP_A-2273356	rs4659091	118870162	1.408013834	122.2433672	0	NM_002802 // downstream // 88095 // Hs.356654 // PSMC1 // 5700 // proteasome (prosome
1	SNP_A-1964173	rs1830853	118870633	1.403321128	121.6438151	0	NM_002802 // downstream // 87624 // Hs.356654 // PSMC1 // 5700 // proteasome (prosome
1	SNP_A-2250211	rs10923586	118870865	1.403505461	121.6673659	0	NM_002802 // downstream // 87392 // Hs.356654 // PSMC1 // 5700 // proteasome (prosome
1	SNP_A-1879156	rs10923588	118871569	1.49520884	133.3836234	0	NM_002802 // downstream // 86688 // Hs.356654 // PSMC1 // 5700 // proteasome (prosome
1	SNP_A-4198727	rs10802032	118871932	1.387565696	119.6308609	0	NM_002802 // downstream // 86325 // Hs.356654 // PSMC1 // 5700 // proteasome (prosome
1	SNP_A-2050497	rs1359384	118872875	1.387565696	118.6457717	0	NM_002802 // downstream // 85382 // Hs.356654 // PSMC1 // 5700 // proteasome (prosome
1	SNP_A-1790784	rs6428751	118881089	0.976315381	68.41214947	0	NM_002802 // downstream // 77168 // Hs.356654 // PSMC1 // 5700 // proteasome (prosome
1	SNP_A-2172046	rs6695410	118909395	1.222900385	103.0591176	0	NM_002802 // downstream // 48862 // Hs.356654 // PSMC1 // 5700 // proteasome (prosome
1	SNP_A-4280559	rs10754383	118918997	1.017803253	75.66833966	0	NM_002802 // downstream // 39260 // Hs.356654 // PSMC1 // 5700 // proteasome (prosome
1	SNP_A-1946759	rs12411115	119761899	1.256723639	125.3089977	0	NM_000198 // intron // 0 // Hs.654399 // HSD3B2 // 3284 // hydroxy-delta-5-steroid dehydrogenase
1	SNP_A-1897513	rs3765948	119764977	1.487534691	161.2857673	0	NM_000198 // intron // 0 // Hs.654399 // HSD3B2 // 3284 // hydroxy-delta-5-steroid dehydrogenase
1	SNP_A-2275001	rs1819698	119767042	1.704569939	196.1579203	0	NM_000198 // 3UTR // 0 // Hs.654399 // HSD3B2 // 3284 // hydroxy-delta-5-steroid dehydrogenase
1	SNP_A-4250990	rs10754396	119776776	1.762032689	206.3473564	0	NM_000862 // intron // 0 // Hs.364941 // HSD3B1 // 3283 // hydroxy-delta-5-steroid dehydrogenase
1	SNP_A-2084485	rs12405488	119777057	1.442394427	156.0303757	0	NM_000862 // intron // 0 // Hs.364941 // HSD3B1 // 3283 // hydroxy-delta-5-steroid dehydrogenase
1	SNP_A-1964342	rs1417610	119779284	1.449846268	154.6654543	0	NM_000862 // intron // 0 // Hs.364941 // HSD3B1 // 3283 // hydroxy-delta-5-steroid dehydrogenase
1	SNP_A-1964346	rs10489811	119784626	0.915740348	68.7195619	0	NM_000198 // intron // 0 // Hs.654399 // HSD3B2 // 3284 // hydroxy-delta-5-steroid dehydrogenase
1	SNP_A-4262123	rs10923824	119790035	1.448811586	147.8337958	0	NM_000198 // intron // 0 // Hs.654399 // HSD3B2 // 3284 // hydroxy-delta-5-steroid dehydrogenase
1	SNP_A-4206213	rs12217015	119791037	1.434610022	145.7292718	0	NM_000198 // intron // 0 // Hs.654399 // HSD3B2 // 3284 // hydroxy-delta-5-steroid dehydrogenase
1	SNP_A-4204899	rs6673366	119795007	1.252046007	118.6751838	0	NM_000198 // intron // 0 // Hs.654399 // HSD3B2 // 3284 // hydroxy-delta-5-steroid dehydrogenase
1	SNP_A-2265431	rs2011191	119825411	0.930053455	57.69054324	0	NM_000198 // intron // 0 // Hs.654399 // HSD3B2 // 3284 // hydroxy-delta-5-steroid dehydrogenase
1	SNP_A-4261140	rs11204825	149713318	1.489850665	53.95206003	0	NM_020770 // upstream // 37167 // Hs.591464 // CGN // 57530 // cingulin /// NM_015100 // upstream // 14762 // Hs.489873 // POGZ // 23126 // pogo transposable element with ZNF domain /// ENST00000271636 // upstream // 37178 // Hs.591464 // CGN // 57530 // cingulin /// ENST00000271715 // upstream // 14753 // Hs.489873 // POGZ // 23126 // pogo transposable element with ZNF domain
1	SNP_A-2273043	rs2337361	149739539	0.985555327	30.91729907	0	NM_020770 // upstream // 10946 // Hs.591464 // CGN // 57530 // cingulin /// NM_015100 // upstream // 40983 // Hs.489873 // POGZ // 23126 // pogo transposable element with ZNF domain /// ENST00000271636 // upstream // 10957 // Hs.591464 // CGN // 57530 // cingulin /// ENST00000271715 // upstream // 40974 // Hs.489873 // POGZ // 23126 // pogo transposable element with ZNF domain
1	SNP_A-4285935	rs12078021	150424415	1.559131136	54.40451714	0	NM_001009931 // downstream // 26766 // Hs.490162 // HRNR // 388697 // hornerin /// NM_001122965 // upstream // 26087 // Hs.376144 // RPTN // 126638 // repetin /// ENST00000368801 // downstream // 26760 // Hs.490162 // HRNR // 388697 // hornerin /// ENST00000316073 // upstream // 26087 // Hs.376144 // RPTN // 126638 // repetin
1	SNP_A-4254605	rs1415972	151220176	1.435319338	78.1134882	0	NM_005987 // upstream // 3004 // Hs.46320 // SPRR1A // 6698 // small proline-rich protein 1A /// NM_173080 // downstream // 8483 // Hs.433629 // SPRR4 // 163778 // small proline-rich protein 4 /// ENST00000307122 // upstream // 3004 // Hs.46320 // SPRR1A // 6698 // small proline-rich protein 1A /// ENST00000328051 // downstream // 8483 // Hs.433629 // SPRR4 // 163778 // small proline-rich protein…
1	SNP_A-2091902	rs6704105	151231021	0.840071975	37.08526585	0	NM_005416 // upstream // 9825 // Hs.139322 // SPRR3 // 6707 // small proline-rich protein 3 /// NM_005987 // downstream // 6108 // Hs.46320 // SPRR1A // 6698 // small proline-rich protein 1A /// ENST00000295367 // upstream // 9825 // Hs.139322 // SPRR3 // 6707 // small proline-rich protein 3 /// ENST00000307122 // downstream // 6108 // Hs.46320 // SPRR1A // 6698 // small proline-rich protein 1A
1	SNP_A-4278615	rs4845519	151270540	1.031238606	55.64015083	0	NM_003125 // intron // 0 // Hs.1076 // SPRR1B // 6699 // small proline-rich protein 1B (cornifin) /// ENST00000307098 // intron // 0 // Hs.1076 // SPRR1B // 6699 // small proline-rich protein 1B (cornifin)
1	SNP_A-1967040	rs1995307	151280935	0.842471216	36.5676425	0	NM_001014450 // intron // 0 // Hs.490252 // SPRR2F // 6705 // small proline-rich protein 2F /// NM_005988 // intron // 0 // Hs.355542 // SPRR2A // 6700 // small proline-rich protein 2A /// ENST00000368756 // exon // 0 // Hs.505327 // SPRR2D // 6703 // small proline-rich protein 2D /// ENST00000368757 // exon // 0 // Hs.505327 // SPRR2D // 6703 // small proline-rich protein 2D /// ENST00000368758 …
1	SNP_A-2026459	rs10888528	151317140	1.357262822	49.94535277	0	NM_001014450 // intron // 0 // Hs.490252 // SPRR2F // 6705 // small proline-rich protein 2F /// NR_003062 // intron // 0 // --- // SPRR2C // 6702 // small proline-rich protein 2C (pseudogene) /// NM_005988 // intron // 0 // Hs.355542 // SPRR2A // 6700 // small proline-rich protein 2A /// NM_006945 // intron // 0 // Hs.505327 // SPRR2D // 6703 // small proline-rich protein 2D /// ENST00000368755 /…
1	SNP_A-1782774	rs11264668	155540861	1.721355334	65.99816807	0	NM_031281 // downstream // 208930 // Hs.415950 // FCRL5 // 83416 // Fc receptor-like 5 /// NM_001145312 // upstream // 165854 // Hs.105636 // ETV3 // 2117 // ets variant 3 /// ENST00000361835 // downstream // 208929 // Hs.415950 // FCRL5 // 83416 // Fc receptor-like 5 /// ENST00000326786 // upstream // 166060 // Hs.352672 // ETV3 // 2117 // ets variant 3
1	SNP_A-4236505	rs9651027	163028800	4.423378732	175.4557044	0	NM_002585 // intron // 0 // Hs.557097 // PBX1 // 5087 // pre-B-cell leukemia homeobox 1 /// ENST00000340699 // intron // 0 // Hs.654412 // PBX1 // 5087 // pre-B-cell leukemia homeobox 1
1	SNP_A-1795968	rs7543439	164574834	1.185355914	44.07895557	0	NR_002925 // upstream // 265783 // --- // FMO9P // 116123 // flavin containing monooxygenase 9 pseudogene /// NM_012474 // downstream // 430873 // Hs.458360 // UCK2 // 7371 // uridine-cytidine kinase 2 /// ENST00000307961 // upstream // 408349 // Hs.186350 // RPL4 // 6124 // ribosomal protein L4 /// ENST00000367879 // downstream // 430875 // Hs.458360 // UCK2 // 7371 // uridine-cytidine kinase 2
1	SNP_A-2196379	rs2032045	167344700	2.63868385	122.9035187	0	NM_001001787 // intron // 0 // Hs.291196 // ATP1B1 // 481 // ATPase
1	SNP_A-2301131	rs12024897	167605892	1.268607043	35.45601356	0	NM_003666 // intron // 0 // Hs.130746 // BLZF1 // 8548 // basic leucine zipper nuclear factor 1 /// ENST00000329281 // intron // 0 // Hs.130746 // BLZF1 // 8548 // basic leucine zipper nuclear factor 1 /// ENST00000367808 // intron // 0 // Hs.130746 // BLZF1 // 8548 // basic leucine zipper nuclear factor 1
1	SNP_A-2108906	rs6427185	167623457	0.901033538	22.93009483	0	NM_003666 // intron // 0 // Hs.130746 // BLZF1 // 8548 // basic leucine zipper nuclear factor 1 /// ENST00000367808 // exon // 0 // Hs.130746 // BLZF1 // 8548 // basic leucine zipper nuclear factor 1 /// ENST00000329281 // intron // 0 // Hs.130746 // BLZF1 // 8548 // basic leucine zipper nuclear factor 1
1	SNP_A-4289922	rs12735285	170004167	1.088585748	52.50537853	0	NM_014955 // upstream // 13216 // Hs.494705 // METTL13 // 51603 // methyltransferase like 13 /// NM_003762 // upstream // 26330 // Hs.6651 // VAMP4 // 8674 // vesicle-associated membrane protein 4 /// ENST00000361735 // upstream // 13216 // Hs.494705 // METTL13 // 51603 // methyltransferase like 13 /// ENST00000401589 // upstream // 26342 // Hs.6651 // VAMP4 // 8674 // vesicle-associated membrane…
1	SNP_A-1972250	rs1555101	170016288	1.218018721	80.23210102	0	NM_014955 // upstream // 1095 // Hs.494705 // METTL13 // 51603 // methyltransferase like 13 /// NM_003762 // upstream // 38451 // Hs.6651 // VAMP4 // 8674 // vesicle-associated membrane protein 4 /// ENST00000361735 // upstream // 1095 // Hs.494705 // METTL13 // 51603 // methyltransferase like 13 /// ENST00000401589 // upstream // 38463 // Hs.6651 // VAMP4 // 8674 // vesicle-associated membrane p…
1	SNP_A-1849656	rs12034454	170021059	0.993486504	72.67814171	0	NM_001007239 // intron // 0 // Hs.494705 // METTL13 // 51603 // methyltransferase like 13 /// NM_015935 // intron // 0 // Hs.494705 // METTL13 // 51603 // methyltransferase like 13 /// NM_014955 // intron // 0 // Hs.494705 // METTL13 // 51603 // methyltransferase like 13 /// ENST00000362019 // intron // 0 // Hs.494705 // METTL13 // 51603 // methyltransferase like 13 /// ENST00000367738 // intron …
1	SNP_A-2241323	rs2294722	170022220	1.408310076	128.2747782	0	NM_001007239 // intron // 0 // Hs.494705 // METTL13 // 51603 // methyltransferase like 13 /// NM_015935 // intron // 0 // Hs.494705 // METTL13 // 51603 // methyltransferase like 13 /// NM_014955 // intron // 0 // Hs.494705 // METTL13 // 51603 // methyltransferase like 13 /// ENST00000362019 // intron // 0 // Hs.494705 // METTL13 // 51603 // methyltransferase like 13 /// ENST00000367738 // intron …
1	SNP_A-2313951	rs7539505	170044156	1.151480528	104.3941255	0	NM_001136127 // upstream // 33087 // Hs.654775 // DNM3 // 26052 // dynamin 3 /// NM_014955 // downstream // 10678 // Hs.494705 // METTL13 // 51603 // methyltransferase like 13 /// ENST00000358155 // upstream // 33104 // Hs.654775 // DNM3 // 26052 // dynamin 3 /// ENST00000362019 // downstream // 10676 // Hs.494705 // METTL13 // 51603 // methyltransferase like 13
1	SNP_A-2042954	rs11590059	170044435	1.151480528	104.3941255	0	NM_001136127 // upstream // 32808 // Hs.654775 // DNM3 // 26052 // dynamin 3 /// NM_014955 // downstream // 10957 // Hs.494705 // METTL13 // 51603 // methyltransferase like 13 /// ENST00000358155 // upstream // 32825 // Hs.654775 // DNM3 // 26052 // dynamin 3 /// ENST00000362019 // downstream // 10955 // Hs.494705 // METTL13 // 51603 // methyltransferase like 13
1	SNP_A-2042088	rs17597528	170044982	1.151480528	102.7379491	0	NM_001136127 // upstream // 32261 // Hs.654775 // DNM3 // 26052 // dynamin 3 /// NM_014955 // downstream // 11504 // Hs.494705 // METTL13 // 51603 // methyltransferase like 13 /// ENST00000358155 // upstream // 32278 // Hs.654775 // DNM3 // 26052 // dynamin 3 /// ENST00000362019 // downstream // 11502 // Hs.494705 // METTL13 // 51603 // methyltransferase like 13
1	SNP_A-2106515	rs7537770	170046962	1.113994167	97.23823737	0	NM_001136127 // upstream // 30281 // Hs.654775 // DNM3 // 26052 // dynamin 3 /// NM_014955 // downstream // 13484 // Hs.494705 // METTL13 // 51603 // methyltransferase like 13 /// ENST00000358155 // upstream // 30298 // Hs.654775 // DNM3 // 26052 // dynamin 3 /// ENST00000362019 // downstream // 13482 // Hs.494705 // METTL13 // 51603 // methyltransferase like 13
1	SNP_A-1843212	rs7517555	170055849	0.847344718	53.74105824	0	NM_001136127 // upstream // 21394 // Hs.654775 // DNM3 // 26052 // dynamin 3 /// NM_014955 // downstream // 22371 // Hs.494705 // METTL13 // 51603 // methyltransferase like 13 /// ENST00000358155 // upstream // 21411 // Hs.654775 // DNM3 // 26052 // dynamin 3 /// ENST00000362019 // downstream // 22369 // Hs.494705 // METTL13 // 51603 // methyltransferase like 13
1	SNP_A-4300456	rs1079820	170061531	1.001548987	74.66109913	0	NM_001136127 // upstream // 15712 // Hs.654775 // DNM3 // 26052 // dynamin 3 /// NM_014955 // downstream // 28053 // Hs.494705 // METTL13 // 51603 // methyltransferase like 13 /// ENST00000358155 // upstream // 15729 // Hs.654775 // DNM3 // 26052 // dynamin 3 /// ENST00000362019 // downstream // 28051 // Hs.494705 // METTL13 // 51603 // methyltransferase like 13
1	SNP_A-2239908	rs10158235	170066613	0.980891093	67.43932019	0	NM_001136127 // upstream // 10630 // Hs.654775 // DNM3 // 26052 // dynamin 3 /// NM_014955 // downstream // 33135 // Hs.494705 // METTL13 // 51603 // methyltransferase like 13 /// ENST00000358155 // upstream // 10647 // Hs.654775 // DNM3 // 26052 // dynamin 3 /// ENST00000362019 // downstream // 33133 // Hs.494705 // METTL13 // 51603 // methyltransferase like 13
1	SNP_A-1972286	rs764179	170067031	1.109502037	83.81422365	0	NM_001136127 // upstream // 10212 // Hs.654775 // DNM3 // 26052 // dynamin 3 /// NM_014955 // downstream // 33553 // Hs.494705 // METTL13 // 51603 // methyltransferase like 13 /// ENST00000358155 // upstream // 10229 // Hs.654775 // DNM3 // 26052 // dynamin 3 /// ENST00000362019 // downstream // 33551 // Hs.494705 // METTL13 // 51603 // methyltransferase like 13
1	SNP_A-2125270	rs12075195	171331626	1.384112742	27.02823139	0	NM_003326 // downstream // 87866 // Hs.181097 // TNFSF4 // 7292 // tumor necrosis factor (ligand) superfamily
1	SNP_A-1972938	rs1653632	173022220	1.043419597	35.09185769	0	NM_014857 // intron // 0 // Hs.585378 // RABGAP1L // 9910 // RAB GTPase activating protein 1-like /// ENST00000251507 // intron // 0 // Hs.585378 // RABGAP1L // 9910 // RAB GTPase activating protein 1-like /// ENST00000325594 // intron // 0 // Hs.585378 // RABGAP1L // 9910 // RAB GTPase activating protein 1-like /// ENST00000367692 // intron // 0 // Hs.585378 // RABGAP1L // 9910 // RAB GTPase act…
1	SNP_A-2216362	rs1126207	173031462	1.605633402	61.4665895	0	NM_014857 // intron // 0 // Hs.585378 // RABGAP1L // 9910 // RAB GTPase activating protein 1-like /// ENST00000251507 // intron // 0 // Hs.585378 // RABGAP1L // 9910 // RAB GTPase activating protein 1-like /// ENST00000325594 // intron // 0 // Hs.585378 // RABGAP1L // 9910 // RAB GTPase activating protein 1-like /// ENST00000367692 // intron // 0 // Hs.585378 // RABGAP1L // 9910 // RAB GTPase act…
1	SNP_A-2245687	rs4652597	179449610	1.028897472	36.32479699	0	NM_000721 // upstream // 269728 // Hs.437444 // CACNA1E // 777 // calcium channel
1	SNP_A-4245862	rs2985432	180536386	1.220195768	69.83651156	0	NM_001033044 // downstream // 81905 // Hs.518525 // GLUL // 2752 // glutamate-ammonia ligase (glutamine synthetase) /// NM_001009992 // upstream // 238916 // Hs.684328 // ZNF648 // 127665 // zinc finger protein 648 /// ENST00000331872 // downstream // 81075 // Hs.518525 // GLUL // 2752 // glutamate-ammonia ligase (glutamine synthetase) /// ENST00000339948 // upstream // 238916 // Hs.684328 // ZNF…
1	SNP_A-4263844	rs2494449	180539612	1.456409767	91.28868615	0	NM_001033044 // downstream // 78679 // Hs.518525 // GLUL // 2752 // glutamate-ammonia ligase (glutamine synthetase) /// NM_001009992 // upstream // 242142 // Hs.684328 // ZNF648 // 127665 // zinc finger protein 648 /// ENST00000331872 // downstream // 77849 // Hs.518525 // GLUL // 2752 // glutamate-ammonia ligase (glutamine synthetase) /// ENST00000339948 // upstream // 242142 // Hs.684328 // ZNF…
1	SNP_A-2000534	rs4652697	180542548	1.139866927	53.23584827	0	NM_001033044 // downstream // 75743 // Hs.518525 // GLUL // 2752 // glutamate-ammonia ligase (glutamine synthetase) /// NM_001009992 // upstream // 245078 // Hs.684328 // ZNF648 // 127665 // zinc finger protein 648 /// ENST00000331872 // downstream // 74913 // Hs.518525 // GLUL // 2752 // glutamate-ammonia ligase (glutamine synthetase) /// ENST00000339948 // upstream // 245078 // Hs.684328 // ZNF…
1	SNP_A-2218403	rs10737236	181255231	1.033318311	49.75112987	0	NM_002293 // upstream // 3986 // Hs.609663 // LAMC1 // 3915 // laminin
1	SNP_A-1906392	rs10797829	181299851	1.033823569	51.48007557	0	NM_002293 // intron // 0 // Hs.609663 // LAMC1 // 3915 // laminin
1	SNP_A-2055255	rs10797839	181344420	0.938922182	37.06388014	0	NM_002293 // intron // 0 // Hs.609663 // LAMC1 // 3915 // laminin
1	SNP_A-4275239	rs2788057	181612330	1.282553571	44.05569296	0	NM_015039 // intron // 0 // Hs.497123 // NMNAT2 // 23057 // nicotinamide nucleotide adenylyltransferase 2 /// ENST00000287713 // intron // 0 // Hs.497123 // NMNAT2 // 23057 // nicotinamide nucleotide adenylyltransferase 2
1	SNP_A-2133131	rs12124021	192285201	1.274023206	42.20278478	0	NR_003586 // upstream // 139532 // --- // EEF1AL7 // 441032 // eukaryotic translation elongation factor 1 alpha-like 7 /// NM_024529 // downstream // 797522 // Hs.576497 // CDC73 // 79577 // cell division cycle 73
1	SNP_A-2225788	rs10921496	192333142	1.553518036	89.22116661	0	NR_003586 // upstream // 91591 // --- // EEF1AL7 // 441032 // eukaryotic translation elongation factor 1 alpha-like 7 /// NM_024529 // downstream // 845463 // Hs.576497 // CDC73 // 79577 // cell division cycle 73
1	SNP_A-2104708	rs596033	192350436	1.345261551	54.38144312	0	NR_003586 // upstream // 74297 // --- // EEF1AL7 // 441032 // eukaryotic translation elongation factor 1 alpha-like 7 /// NM_024529 // downstream // 862757 // Hs.576497 // CDC73 // 79577 // cell division cycle 73
1	SNP_A-1979255	rs1927248	196583640	0.990019318	36.18962023	0	NM_133262 // downstream // 175336 // Hs.127743 // ATP6V1G3 // 127124 // ATPase
1	SNP_A-1979265	rs963564	196601517	1.213869133	56.74147342	0	NM_133262 // downstream // 157459 // Hs.127743 // ATP6V1G3 // 127124 // ATPase
1	SNP_A-4303574	rs12092222	198114400	0.995794335	32.59115367	0	NM_003822 // upstream // 148992 // Hs.33446 // NR5A2 // 2494 // nuclear receptor subfamily 5
1	SNP_A-2215254	rs10919761	198125014	0.995794335	32.59115367	0	NM_003822 // upstream // 138378 // Hs.33446 // NR5A2 // 2494 // nuclear receptor subfamily 5
1	SNP_A-1867284	rs1863363	198133183	0.995794335	30.29484395	0	NM_003822 // upstream // 130209 // Hs.33446 // NR5A2 // 2494 // nuclear receptor subfamily 5
1	SNP_A-2130135	rs12134467	199483810	1.605582832	72.86812477	0	NM_001005337 // upstream // 35392 // Hs.497350 // PKP1 // 5317 // plakophilin 1 (ectodermal dysplasia/skin fragility syndrome) /// NM_178275 // downstream // 19114 // Hs.519024 // IGFN1 // 91156 // immunoglobulin-like and fibronectin type III domain containing 1 /// ENST00000367324 // upstream // 35392 // Hs.497350 // PKP1 // 5317 // plakophilin 1 (ectodermal dysplasia/skin fragility syndrome) //…
1	SNP_A-4256843	rs2096114	199485987	1.356680741	57.15650319	0	NM_001005337 // upstream // 33215 // Hs.497350 // PKP1 // 5317 // plakophilin 1 (ectodermal dysplasia/skin fragility syndrome) /// NM_178275 // downstream // 21291 // Hs.519024 // IGFN1 // 91156 // immunoglobulin-like and fibronectin type III domain containing 1 /// ENST00000367324 // upstream // 33215 // Hs.497350 // PKP1 // 5317 // plakophilin 1 (ectodermal dysplasia/skin fragility syndrome) //…
1	SNP_A-2072539	rs10158798	199487517	1.417954659	67.33022326	0	NM_001005337 // upstream // 31685 // Hs.497350 // PKP1 // 5317 // plakophilin 1 (ectodermal dysplasia/skin fragility syndrome) /// NM_178275 // downstream // 22821 // Hs.519024 // IGFN1 // 91156 // immunoglobulin-like and fibronectin type III domain containing 1 /// ENST00000367324 // upstream // 31685 // Hs.497350 // PKP1 // 5317 // plakophilin 1 (ectodermal dysplasia/skin fragility syndrome) //…
1	SNP_A-1812075	rs868381	199509442	1.217654757	69.33848589	0	NM_001005337 // upstream // 9760 // Hs.497350 // PKP1 // 5317 // plakophilin 1 (ectodermal dysplasia/skin fragility syndrome) /// NM_178275 // downstream // 44746 // Hs.519024 // IGFN1 // 91156 // immunoglobulin-like and fibronectin type III domain containing 1 /// ENST00000367324 // upstream // 9760 // Hs.497350 // PKP1 // 5317 // plakophilin 1 (ectodermal dysplasia/skin fragility syndrome) /// …
1	SNP_A-2306904	rs1572968	199564975	1.609372919	59.19448742	0	NM_001005337 // intron // 0 // Hs.497350 // PKP1 // 5317 // plakophilin 1 (ectodermal dysplasia/skin fragility syndrome) /// NM_000299 // intron // 0 // Hs.497350 // PKP1 // 5317 // plakophilin 1 (ectodermal dysplasia/skin fragility syndrome) /// ENST00000263946 // intron // 0 // Hs.497350 // PKP1 // 5317 // plakophilin 1 (ectodermal dysplasia/skin fragility syndrome) /// ENST00000367324 // intro…
1	SNP_A-4301425	rs4584453	202536006	1.350009007	87.69027279	0	NM_014935 // intron // 0 // Hs.253146 // PLEKHA6 // 22874 // pleckstrin homology domain containing
1	SNP_A-1910173	rs11582509	202547698	1.335603368	85.09658324	0	NM_014935 // intron // 0 // Hs.253146 // PLEKHA6 // 22874 // pleckstrin homology domain containing
1	SNP_A-1841169	rs7522769	202559307	1.520122937	97.86939278	0	NM_014935 // intron // 0 // Hs.253146 // PLEKHA6 // 22874 // pleckstrin homology domain containing
1	SNP_A-2251220	rs4076841	202560013	1.41450843	86.60294804	0	NM_014935 // intron // 0 // Hs.253146 // PLEKHA6 // 22874 // pleckstrin homology domain containing
1	SNP_A-4251598	rs4951067	202585606	1.270329949	87.50670473	0	NM_014935 // intron // 0 // Hs.253146 // PLEKHA6 // 22874 // pleckstrin homology domain containing
1	SNP_A-4293849	rs4951068	202585620	1.450454839	106.7495337	0	NM_014935 // intron // 0 // Hs.253146 // PLEKHA6 // 22874 // pleckstrin homology domain containing
1	SNP_A-1814281	rs12039454	202809203	0.80281843	36.95636576	0	NM_006338 // downstream // 43724 // Hs.26312 // LRRN2 // 10446 // leucine rich repeat neuronal 2 /// NM_002393 // downstream // 15332 // Hs.497492 // MDM4 // 4194 // Mdm4 p53 binding protein homolog (mouse) /// ENST00000367175 // downstream // 43717 // Hs.26312 // LRRN2 // 10446 // leucine rich repeat neuronal 2 /// ENST00000367182 // downstream // 22857 // Hs.658187 // MDM4 // 4194 // Mdm4 p53 b…
1	SNP_A-2264215	rs17335392	202862522	1.190664043	73.42214423	0	NM_006338 // intron // 0 // Hs.26312 // LRRN2 // 10446 // leucine rich repeat neuronal 2 /// NM_201630 // intron // 0 // Hs.26312 // LRRN2 // 10446 // leucine rich repeat neuronal 2 /// ENST00000367176 // intron // 0 // Hs.26312 // LRRN2 // 10446 // leucine rich repeat neuronal 2 /// ENST00000367177 // intron // 0 // Hs.26312 // LRRN2 // 10446 // leucine rich repeat neuronal 2
1	SNP_A-2054583	rs2772227	202882023	0.949645964	44.96197296	0	NM_006338 // intron // 0 // Hs.26312 // LRRN2 // 10446 // leucine rich repeat neuronal 2 /// NM_201630 // intron // 0 // Hs.26312 // LRRN2 // 10446 // leucine rich repeat neuronal 2 /// ENST00000367176 // intron // 0 // Hs.26312 // LRRN2 // 10446 // leucine rich repeat neuronal 2 /// ENST00000367177 // intron // 0 // Hs.26312 // LRRN2 // 10446 // leucine rich repeat neuronal 2
1	SNP_A-1983378	rs10494964	212033510	1.244743505	34.70899778	0	NM_002763 // upstream // 194972 // Hs.585369 // PROX1 // 5629 // prospero homeobox 1 /// NM_001136138 // downstream // 520080 // Hs.591416 // RPS6KC1 // 26750 // ribosomal protein S6 kinase
1	SNP_A-2265095	rs853745	212149422	1.378069482	71.61149109	0	NM_002763 // upstream // 79060 // Hs.585369 // PROX1 // 5629 // prospero homeobox 1 /// NM_001136138 // downstream // 635992 // Hs.591416 // RPS6KC1 // 26750 // ribosomal protein S6 kinase
1	SNP_A-1860417	rs554343	213160824	1.344700526	40.36465941	0	NM_001017424 // upstream // 84683 // Hs.497745 // KCNK2 // 3776 // potassium channel
1	SNP_A-4303526	rs10864152	213336033	0.958655869	34.661641	0	NM_014217 // intron // 0 // Hs.497745 // KCNK2 // 3776 // potassium channel
1	SNP_A-1826136	rs12039875	213336427	0.947531893	33.90180187	0	NM_014217 // intron // 0 // Hs.497745 // KCNK2 // 3776 // potassium channel
1	SNP_A-2291107	rs6656675	213344239	1.011675052	37.18811773	0	NM_014217 // intron // 0 // Hs.497745 // KCNK2 // 3776 // potassium channel
1	SNP_A-2224548	rs773498	214466781	1.055495276	26.39695454	0	NM_206933 // intron // 0 // Hs.655974 // USH2A // 7399 // Usher syndrome 2A (autosomal recessive
1	SNP_A-4271320	rs3923210	227343682	1.052543828	46.45505434	0	NM_004578 // upstream // 129819 // Hs.296169 // RAB4A // 5867 // RAB4A
1	SNP_A-2309179	rs4649372	230646220	0.907160426	60.96008143	0	NM_020808 // intron // 0 // Hs.715656 // SIPA1L2 // 57568 // signal-induced proliferation-associated 1 like 2 /// ENST00000262861 // intron // 0 // Hs.268774 // SIPA1L2 // 57568 // signal-induced proliferation-associated 1 like 2 /// ENST00000366630 // intron // 0 // Hs.268774 // SIPA1L2 // 57568 // signal-induced proliferation-associated 1 like 2
1	SNP_A-2218955	rs10910518	230658690	0.979279307	73.9088705	0	NM_020808 // intron // 0 // Hs.715656 // SIPA1L2 // 57568 // signal-induced proliferation-associated 1 like 2 /// ENST00000262861 // intron // 0 // Hs.268774 // SIPA1L2 // 57568 // signal-induced proliferation-associated 1 like 2 /// ENST00000366630 // intron // 0 // Hs.268774 // SIPA1L2 // 57568 // signal-induced proliferation-associated 1 like 2
1	SNP_A-1844135	rs12410681	230674240	0.98730697	68.91972866	0	NM_020808 // intron // 0 // Hs.715656 // SIPA1L2 // 57568 // signal-induced proliferation-associated 1 like 2 /// ENST00000262861 // intron // 0 // Hs.268774 // SIPA1L2 // 57568 // signal-induced proliferation-associated 1 like 2 /// ENST00000366630 // intron // 0 // Hs.268774 // SIPA1L2 // 57568 // signal-induced proliferation-associated 1 like 2
1	SNP_A-4300040	rs7524341	230678819	0.98730697	66.7401153	0	NM_020808 // intron // 0 // Hs.715656 // SIPA1L2 // 57568 // signal-induced proliferation-associated 1 like 2 /// ENST00000262861 // intron // 0 // Hs.268774 // SIPA1L2 // 57568 // signal-induced proliferation-associated 1 like 2 /// ENST00000366630 // intron // 0 // Hs.268774 // SIPA1L2 // 57568 // signal-induced proliferation-associated 1 like 2
1	SNP_A-1952527	rs12117428	230684634	1.322478212	107.0771386	0	NM_020808 // intron // 0 // Hs.715656 // SIPA1L2 // 57568 // signal-induced proliferation-associated 1 like 2 /// ENST00000262861 // intron // 0 // Hs.268774 // SIPA1L2 // 57568 // signal-induced proliferation-associated 1 like 2 /// ENST00000366630 // intron // 0 // Hs.268774 // SIPA1L2 // 57568 // signal-induced proliferation-associated 1 like 2
1	SNP_A-4205213	rs1409370	230686695	0.990283943	61.08619173	0	NM_020808 // intron // 0 // Hs.715656 // SIPA1L2 // 57568 // signal-induced proliferation-associated 1 like 2 /// ENST00000262861 // intron // 0 // Hs.268774 // SIPA1L2 // 57568 // signal-induced proliferation-associated 1 like 2 /// ENST00000366630 // intron // 0 // Hs.268774 // SIPA1L2 // 57568 // signal-induced proliferation-associated 1 like 2
1	SNP_A-2118340	rs12402321	230686926	0.962610786	58.10185915	0	NM_020808 // intron // 0 // Hs.715656 // SIPA1L2 // 57568 // signal-induced proliferation-associated 1 like 2 /// ENST00000262861 // intron // 0 // Hs.268774 // SIPA1L2 // 57568 // signal-induced proliferation-associated 1 like 2 /// ENST00000366630 // intron // 0 // Hs.268774 // SIPA1L2 // 57568 // signal-induced proliferation-associated 1 like 2
1	SNP_A-1875142	rs12750127	230689032	1.003510343	57.80609783	0	NM_020808 // intron // 0 // Hs.715656 // SIPA1L2 // 57568 // signal-induced proliferation-associated 1 like 2 /// ENST00000262861 // intron // 0 // Hs.268774 // SIPA1L2 // 57568 // signal-induced proliferation-associated 1 like 2 /// ENST00000366630 // intron // 0 // Hs.268774 // SIPA1L2 // 57568 // signal-induced proliferation-associated 1 like 2
1	SNP_A-2233513	rs2357072	230690228	0.990283943	56.21502996	0	NM_020808 // intron // 0 // Hs.715656 // SIPA1L2 // 57568 // signal-induced proliferation-associated 1 like 2 /// ENST00000262861 // intron // 0 // Hs.268774 // SIPA1L2 // 57568 // signal-induced proliferation-associated 1 like 2 /// ENST00000366630 // intron // 0 // Hs.268774 // SIPA1L2 // 57568 // signal-induced proliferation-associated 1 like 2
1	SNP_A-2104455	rs2274371	230693062	0.972084664	50.46173063	0	NM_020808 // intron // 0 // Hs.715656 // SIPA1L2 // 57568 // signal-induced proliferation-associated 1 like 2 /// ENST00000262861 // intron // 0 // Hs.268774 // SIPA1L2 // 57568 // signal-induced proliferation-associated 1 like 2 /// ENST00000366630 // intron // 0 // Hs.268774 // SIPA1L2 // 57568 // signal-induced proliferation-associated 1 like 2
1	SNP_A-2143564	rs880836	230694159	1.064276075	59.39317123	0	NM_020808 // intron // 0 // Hs.715656 // SIPA1L2 // 57568 // signal-induced proliferation-associated 1 like 2 /// ENST00000262861 // intron // 0 // Hs.268774 // SIPA1L2 // 57568 // signal-induced proliferation-associated 1 like 2 /// ENST00000366630 // intron // 0 // Hs.268774 // SIPA1L2 // 57568 // signal-induced proliferation-associated 1 like 2
1	SNP_A-4286913	rs3737839	230696098	1.042344652	55.49338244	0	NM_020808 // intron // 0 // Hs.715656 // SIPA1L2 // 57568 // signal-induced proliferation-associated 1 like 2 /// ENST00000262861 // intron // 0 // Hs.268774 // SIPA1L2 // 57568 // signal-induced proliferation-associated 1 like 2 /// ENST00000366630 // intron // 0 // Hs.268774 // SIPA1L2 // 57568 // signal-induced proliferation-associated 1 like 2
1	SNP_A-1889959	rs2677810	232545028	1.625903103	51.43829044	0	NM_001018 // downstream // 14018 // Hs.406683 // RPS15 // 6209 // ribosomal protein S15 /// NM_173508 // downstream // 18143 // Hs.158748 // SLC35F3 // 148641 // solute carrier family 35
1	SNP_A-1989760	rs17627448	235489581	1.906695239	37.53598203	0	NM_001035 // intron // 0 // Hs.109514 // RYR2 // 6262 // ryanodine receptor 2 (cardiac) /// ENST00000366574 // intron // 0 // Hs.109514 // RYR2 // 6262 // ryanodine receptor 2 (cardiac)
1	SNP_A-2037799	rs16840608	239026634	10.65910368	1433.008941	0	NM_002924 // intron // 0 // Hs.655739 // RGS7 // 6000 // regulator of G-protein signaling 7 /// ENST00000366565 // intron // 0 // Hs.655739 // RGS7 // 6000 // regulator of G-protein signaling 7 /// ENST00000366562 // intron // 0 // Hs.655739 // RGS7 // 6000 // regulator of G-protein signaling 7
1	SNP_A-1838943	rs1935577	239040302	0.829255426	59.16498076	0	NM_002924 // intron // 0 // Hs.655739 // RGS7 // 6000 // regulator of G-protein signaling 7 /// ENST00000366565 // intron // 0 // Hs.655739 // RGS7 // 6000 // regulator of G-protein signaling 7 /// ENST00000366562 // intron // 0 // Hs.655739 // RGS7 // 6000 // regulator of G-protein signaling 7
1	SNP_A-1897940	rs1573073	239071350	1.147941032	115.4709092	0	NM_002924 // intron // 0 // Hs.655739 // RGS7 // 6000 // regulator of G-protein signaling 7 /// ENST00000366565 // intron // 0 // Hs.655739 // RGS7 // 6000 // regulator of G-protein signaling 7 /// ENST00000366562 // intron // 0 // Hs.655739 // RGS7 // 6000 // regulator of G-protein signaling 7
1	SNP_A-1990682	rs10495476	239073576	1.081737723	104.498835	0	NM_002924 // intron // 0 // Hs.655739 // RGS7 // 6000 // regulator of G-protein signaling 7 /// ENST00000366565 // intron // 0 // Hs.655739 // RGS7 // 6000 // regulator of G-protein signaling 7 /// ENST00000366562 // intron // 0 // Hs.655739 // RGS7 // 6000 // regulator of G-protein signaling 7
1	SNP_A-1781903	rs947306	239725982	0.98184393	34.08570799	0	NM_000143 // downstream // 1546 // Hs.592490 // FH // 2271 // fumarate hydratase /// NM_002924 // upstream // 138881 // Hs.655739 // RGS7 // 6000 // regulator of G-protein signaling 7 /// ENST00000366560 // downstream // 1543 // Hs.592490 // FH // 2271 // fumarate hydratase /// ENST00000366565 // upstream // 138829 // Hs.655739 // RGS7 // 6000 // regulator of G-protein signaling 7
1	SNP_A-2023456	rs12563264	239740956	1.049212234	40.41189813	0	NM_000143 // intron // 0 // Hs.592490 // FH // 2271 // fumarate hydratase /// ENST00000366560 // intron // 0 // Hs.592490 // FH // 2271 // fumarate hydratase
1	SNP_A-1816242	rs897959	241964397	1.255667767	29.30567843	0	NM_181690 // intron // 0 // Hs.498292 // AKT3 // 10000 // v-akt murine thymoma viral oncogene homolog 3 (protein kinase B
1	SNP_A-4284574	rs638797	243284153	1.808951126	74.75334694	0	NM_001143943 // intron // 0 // Hs.134857 // EFCAB2 // 84288 // EF-hand calcium binding domain 2 /// NR_026588 // intron // 0 // --- // EFCAB2 // 84288 // EF-hand calcium binding domain 2 /// NR_026587 // intron // 0 // --- // EFCAB2 // 84288 // EF-hand calcium binding domain 2 /// NR_026586 // intron // 0 // --- // EFCAB2 // 84288 // EF-hand calcium binding domain 2 /// NM_032328 // intron // 0 /…
1	SNP_A-1827340	rs10802263	243968168	1.307235057	45.76197463	0	NM_022743 // downstream // 11099 // Hs.567571 // SMYD3 // 64754 // SET and MYND domain containing 3 /// NM_018012 // downstream // 35117 // Hs.368096 // KIF26B // 55083 // kinesin family member 26B /// ENST00000366516 // downstream // 11098 // Hs.567571 // SMYD3 // 64754 // SET and MYND domain containing 3 /// ENST00000407071 // downstream // 35637 // Hs.368096 // KIF26B // 55083 // kinesin famil…
1	SNP_A-4219922	rs10924342	244055834	0.84058004	59.98931421	0	NM_022743 // intron // 0 // Hs.567571 // SMYD3 // 64754 // SET and MYND domain containing 3 /// ENST00000388985 // intron // 0 // Hs.567571 // SMYD3 // 64754 // SET and MYND domain containing 3 /// ENST00000366516 // intron // 0 // Hs.567571 // SMYD3 // 64754 // SET and MYND domain containing 3
1	SNP_A-1856302	rs11806942	244061515	1.733832086	219.4356492	0	NM_022743 // intron // 0 // Hs.567571 // SMYD3 // 64754 // SET and MYND domain containing 3 /// ENST00000388985 // intron // 0 // Hs.567571 // SMYD3 // 64754 // SET and MYND domain containing 3 /// ENST00000366516 // intron // 0 // Hs.567571 // SMYD3 // 64754 // SET and MYND domain containing 3
1	SNP_A-4285355	rs10924359	244077952	0.755647471	54.203548	0	NM_022743 // intron // 0 // Hs.567571 // SMYD3 // 64754 // SET and MYND domain containing 3 /// ENST00000388985 // intron // 0 // Hs.567571 // SMYD3 // 64754 // SET and MYND domain containing 3 /// ENST00000366516 // intron // 0 // Hs.567571 // SMYD3 // 64754 // SET and MYND domain containing 3
1	SNP_A-1846300	rs10924361	244080956	1.217489367	136.4328518	0	NM_022743 // intron // 0 // Hs.567571 // SMYD3 // 64754 // SET and MYND domain containing 3 /// ENST00000388985 // intron // 0 // Hs.567571 // SMYD3 // 64754 // SET and MYND domain containing 3 /// ENST00000366516 // intron // 0 // Hs.567571 // SMYD3 // 64754 // SET and MYND domain containing 3
1	SNP_A-4250601	rs9287183	244088065	1.791535577	235.9028215	0	NM_022743 // intron // 0 // Hs.567571 // SMYD3 // 64754 // SET and MYND domain containing 3 /// ENST00000388985 // intron // 0 // Hs.567571 // SMYD3 // 64754 // SET and MYND domain containing 3 /// ENST00000366516 // intron // 0 // Hs.567571 // SMYD3 // 64754 // SET and MYND domain containing 3
1	SNP_A-2261530	rs4654142	244089335	0.87585359	76.60349911	0	NM_022743 // intron // 0 // Hs.567571 // SMYD3 // 64754 // SET and MYND domain containing 3 /// ENST00000388985 // intron // 0 // Hs.567571 // SMYD3 // 64754 // SET and MYND domain containing 3 /// ENST00000366516 // intron // 0 // Hs.567571 // SMYD3 // 64754 // SET and MYND domain containing 3
1	SNP_A-2226278	rs9287185	244091816	1.786377435	240.8582703	0	NM_022743 // intron // 0 // Hs.567571 // SMYD3 // 64754 // SET and MYND domain containing 3 /// ENST00000388985 // intron // 0 // Hs.567571 // SMYD3 // 64754 // SET and MYND domain containing 3 /// ENST00000366516 // intron // 0 // Hs.567571 // SMYD3 // 64754 // SET and MYND domain containing 3
1	SNP_A-4301004	rs9729305	244093211	1.84030567	250.5867029	0	NM_022743 // intron // 0 // Hs.567571 // SMYD3 // 64754 // SET and MYND domain containing 3 /// ENST00000388985 // intron // 0 // Hs.567571 // SMYD3 // 64754 // SET and MYND domain containing 3 /// ENST00000366516 // intron // 0 // Hs.567571 // SMYD3 // 64754 // SET and MYND domain containing 3
1	SNP_A-2079408	rs9287186	244095165	1.786377435	240.8582703	0	NM_022743 // intron // 0 // Hs.567571 // SMYD3 // 64754 // SET and MYND domain containing 3 /// ENST00000388985 // intron // 0 // Hs.567571 // SMYD3 // 64754 // SET and MYND domain containing 3 /// ENST00000366516 // intron // 0 // Hs.567571 // SMYD3 // 64754 // SET and MYND domain containing 3
1	SNP_A-2186023	rs9287187	244095202	1.786377435	240.8582703	0	NM_022743 // intron // 0 // Hs.567571 // SMYD3 // 64754 // SET and MYND domain containing 3 /// ENST00000388985 // intron // 0 // Hs.567571 // SMYD3 // 64754 // SET and MYND domain containing 3 /// ENST00000366516 // intron // 0 // Hs.567571 // SMYD3 // 64754 // SET and MYND domain containing 3
1	SNP_A-2197383	rs1890814	244095687	1.786377435	240.8582703	0	NM_022743 // intron // 0 // Hs.567571 // SMYD3 // 64754 // SET and MYND domain containing 3 /// ENST00000388985 // intron // 0 // Hs.567571 // SMYD3 // 64754 // SET and MYND domain containing 3 /// ENST00000366516 // intron // 0 // Hs.567571 // SMYD3 // 64754 // SET and MYND domain containing 3
1	SNP_A-1835413	rs2153403	244106738	1.348940697	158.2817831	0	NM_022743 // intron // 0 // Hs.567571 // SMYD3 // 64754 // SET and MYND domain containing 3 /// ENST00000388985 // intron // 0 // Hs.567571 // SMYD3 // 64754 // SET and MYND domain containing 3 /// ENST00000366516 // intron // 0 // Hs.567571 // SMYD3 // 64754 // SET and MYND domain containing 3
1	SNP_A-2094689	rs10802301	244180576	1.031330462	30.38547697	0	NM_022743 // intron // 0 // Hs.567571 // SMYD3 // 64754 // SET and MYND domain containing 3 /// ENST00000388985 // intron // 0 // Hs.567571 // SMYD3 // 64754 // SET and MYND domain containing 3
1	SNP_A-2050277	rs11811545	244203493	1.202744613	46.76208589	0	NM_022743 // intron // 0 // Hs.567571 // SMYD3 // 64754 // SET and MYND domain containing 3 /// ENST00000388985 // intron // 0 // Hs.567571 // SMYD3 // 64754 // SET and MYND domain containing 3
1	SNP_A-1895129	rs10802332	244335712	1.67722253	107.9027481	0	NM_022743 // intron // 0 // Hs.567571 // SMYD3 // 64754 // SET and MYND domain containing 3 /// ENST00000388985 // intron // 0 // Hs.567571 // SMYD3 // 64754 // SET and MYND domain containing 3
1	SNP_A-2118769	rs6694030	244352979	1.111324823	70.11871905	0	NM_022743 // intron // 0 // Hs.567571 // SMYD3 // 64754 // SET and MYND domain containing 3 /// ENST00000388985 // intron // 0 // Hs.567571 // SMYD3 // 64754 // SET and MYND domain containing 3
1	SNP_A-2312669	rs10802335	244366971	1.614558361	123.0278496	0	NM_022743 // intron // 0 // Hs.567571 // SMYD3 // 64754 // SET and MYND domain containing 3 /// ENST00000388985 // intron // 0 // Hs.567571 // SMYD3 // 64754 // SET and MYND domain containing 3
1	SNP_A-4217400	rs4654216	244396799	1.810793226	116.8390803	0	NM_022743 // intron // 0 // Hs.567571 // SMYD3 // 64754 // SET and MYND domain containing 3 /// ENST00000388985 // intron // 0 // Hs.567571 // SMYD3 // 64754 // SET and MYND domain containing 3
1	SNP_A-1787624	rs6587481	246005371	1.163091512	38.66827753	0	NM_001001966 // downstream // 39353 // Hs.626620 // OR14A16 // 284532 // olfactory receptor
1	SNP_A-1828510	rs7541715	246042278	1.032415448	34.30433345	0	NM_001001966 // downstream // 2446 // Hs.626620 // OR14A16 // 284532 // olfactory receptor
1	SNP_A-4194556	rs12058711	247083332	1.331972945	32.5441913	0	NM_030645 // intron // 0 // Hs.298573 // SH3BP5L // 80851 // SH3-binding domain protein 5-like /// ENST00000366472 // intron // 0 // Hs.298573 // SH3BP5L // 80851 // SH3-binding domain protein 5-like
2	SNP_A-2267017	rs6704572	2885615	1.660721082	64.30201545	0	NM_003310 // downstream // 286133 // Hs.502770 // TSSC1 // 7260 // tumor suppressing subtransferable candidate 1 /// NM_015025 // upstream // 571563 // Hs.434418 // MYT1L // 23040 // myelin transcription factor 1-like /// ENST00000382125 // downstream // 286134 // Hs.502770 // TSSC1 // 7260 // tumor suppressing subtransferable candidate 1 /// ENST00000399161 // upstream // 571563 // Hs.434418 // …
2	SNP_A-4243491	rs1465876	4874802	1.044698085	54.90270906	0	NM_003108 // upstream // 875447 // Hs.432638 // SOX11 // 6664 // SRY (sex determining region Y)-box 11 /// NM_018436 // downstream // 1146669 // Hs.97899 // ALLC // 55821 // allantoicase /// ENST00000322002 // upstream // 875447 // Hs.432638 // SOX11 // 6664 // SRY (sex determining region Y)-box 11 /// ENST00000403787 // downstream // 1146666 // Hs.97899 // ALLC // 55821 // allantoicase
2	SNP_A-2198564	rs1866611	4874992	1.170839789	66.57194306	0	NM_003108 // upstream // 875257 // Hs.432638 // SOX11 // 6664 // SRY (sex determining region Y)-box 11 /// NM_018436 // downstream // 1146859 // Hs.97899 // ALLC // 55821 // allantoicase /// ENST00000322002 // upstream // 875257 // Hs.432638 // SOX11 // 6664 // SRY (sex determining region Y)-box 11 /// ENST00000403787 // downstream // 1146856 // Hs.97899 // ALLC // 55821 // allantoicase
2	SNP_A-4234280	rs193932	8024834	1.490548076	73.31458912	0	NR_015405 // intron // 0 // --- // LOC339788 // 339788 // hypothetical LOC339788 /// ENST00000338402 // upstream // 635813 // --- // --- // --- // --- /// ENST00000320892 // downstream // 923073 // Hs.699230 // RNF144A // 9781 // ring finger protein 144A
2	SNP_A-2033365	rs193931	8024886	1.435518131	69.43278408	0	NR_015405 // intron // 0 // --- // LOC339788 // 339788 // hypothetical LOC339788 /// ENST00000338402 // upstream // 635761 // --- // --- // --- // --- /// ENST00000320892 // downstream // 923125 // Hs.699230 // RNF144A // 9781 // ring finger protein 144A
2	SNP_A-2302667	rs41007	8026494	1.45180422	67.95467714	0	NR_015405 // intron // 0 // --- // LOC339788 // 339788 // hypothetical LOC339788 /// ENST00000338402 // upstream // 634153 // --- // --- // --- // --- /// ENST00000320892 // downstream // 924733 // Hs.699230 // RNF144A // 9781 // ring finger protein 144A
2	SNP_A-2292388	rs13430914	8032099	1.412597621	57.35835724	0	NR_015405 // intron // 0 // --- // LOC339788 // 339788 // hypothetical LOC339788 /// ENST00000338402 // upstream // 628548 // --- // --- // --- // --- /// ENST00000320892 // downstream // 930338 // Hs.699230 // RNF144A // 9781 // ring finger protein 144A
2	SNP_A-2233179	rs12623017	9926323	0.884620059	30.02457502	0	NM_005680 // intron // 0 // Hs.584833 // TAF1B // 9014 // TATA box binding protein (TBP)-associated factor
2	SNP_A-1782545	rs1317761	10948881	1.320080151	38.1854893	0	NM_002236 // upstream // 20632 // Hs.23735 // KCNF1 // 3754 // potassium voltage-gated channel
2	SNP_A-1819421	rs1869381	12261925	0.998695369	35.20863338	0	NR_027303 // upstream // 512523 // --- // TRIB2 // 28951 // tribbles homolog 2 (Drosophila) /// NM_003932 // downstream // 177760 // Hs.712713 // ST13 // 6767 // suppression of tumorigenicity 13 (colon carcinoma) (Hsp70 interacting protein) /// ENST00000155926 // upstream // 512540 // Hs.467751 // TRIB2 // 28951 // tribbles homolog 2 (Drosophila) /// ENST00000216218 // downstream // 177760 // Hs.…
2	SNP_A-1788045	rs13033653	14280088	1.063485905	49.75040484	0	NM_145175 // upstream // 410218 // Hs.260855 // FAM84A // 151354 // family with sequence similarity 84
2	SNP_A-4226446	rs1947205	14281586	1.070214554	50.29714274	0	NM_145175 // upstream // 408720 // Hs.260855 // FAM84A // 151354 // family with sequence similarity 84
2	SNP_A-4235711	rs1947206	14281662	1.064233661	49.81116393	0	NM_145175 // upstream // 408644 // Hs.260855 // FAM84A // 151354 // family with sequence similarity 84
2	SNP_A-1892941	rs12692540	15063917	1.117721799	44.24263091	0	NM_015909 // downstream // 160565 // Hs.467759 // NBAS // 51594 // neuroblastoma amplified sequence /// NM_145175 // downstream // 370019 // Hs.260855 // FAM84A // 151354 // family with sequence similarity 84
2	SNP_A-2030556	rs1430803	15112049	0.93411268	39.50559628	0	NM_015909 // downstream // 112433 // Hs.467759 // NBAS // 51594 // neuroblastoma amplified sequence /// NM_145175 // downstream // 418151 // Hs.260855 // FAM84A // 151354 // family with sequence similarity 84
2	SNP_A-1962226	rs7607460	15139806	1.173721331	49.24014388	0	NM_015909 // downstream // 84676 // Hs.467759 // NBAS // 51594 // neuroblastoma amplified sequence /// NM_145175 // downstream // 445908 // Hs.260855 // FAM84A // 151354 // family with sequence similarity 84
2	SNP_A-2203371	rs10199552	15345043	0.986097465	44.6531997	0	NM_015909 // intron // 0 // Hs.467759 // NBAS // 51594 // neuroblastoma amplified sequence /// ENST00000281513 // intron // 0 // Hs.467759 // NBAS // 51594 // neuroblastoma amplified sequence
2	SNP_A-1788941	rs4668893	15345075	1.101390476	54.2780778	0	NM_015909 // intron // 0 // Hs.467759 // NBAS // 51594 // neuroblastoma amplified sequence /// ENST00000281513 // intron // 0 // Hs.467759 // NBAS // 51594 // neuroblastoma amplified sequence
2	SNP_A-2117644	rs12613488	15350779	0.93905771	43.89772144	0	NM_015909 // intron // 0 // Hs.467759 // NBAS // 51594 // neuroblastoma amplified sequence /// ENST00000281513 // intron // 0 // Hs.467759 // NBAS // 51594 // neuroblastoma amplified sequence
2	SNP_A-4238537	rs6708720	15365353	1.158512138	56.47592945	0	NM_015909 // intron // 0 // Hs.467759 // NBAS // 51594 // neuroblastoma amplified sequence /// ENST00000281513 // intron // 0 // Hs.467759 // NBAS // 51594 // neuroblastoma amplified sequence
2	SNP_A-2150246	rs34823620	16885255	1.221848614	48.88208189	0	NM_002802 // upstream // 544564 // Hs.356654 // PSMC1 // 5700 // proteasome (prosome
2	SNP_A-2071603	rs6729954	18150132	1.338711972	64.07851898	0	NM_020905 // downstream // 449339 // Hs.288880 // RDH14 // 57665 // retinol dehydrogenase 14 (all-trans/9-cis/11-cis) /// NM_002252 // downstream // 172427 // Hs.414489 // KCNS3 // 3790 // potassium voltage-gated channel
2	SNP_A-4218260	rs12467915	18162304	1.595204841	66.8210684	0	NM_020905 // downstream // 437167 // Hs.288880 // RDH14 // 57665 // retinol dehydrogenase 14 (all-trans/9-cis/11-cis) /// NM_002252 // downstream // 184599 // Hs.414489 // KCNS3 // 3790 // potassium voltage-gated channel
2	SNP_A-2124597	rs6531082	18198970	1.53231699	69.3919131	0	NM_020905 // downstream // 400501 // Hs.288880 // RDH14 // 57665 // retinol dehydrogenase 14 (all-trans/9-cis/11-cis) /// NM_002252 // downstream // 221265 // Hs.414489 // KCNS3 // 3790 // potassium voltage-gated channel
2	SNP_A-4192875	rs12621971	18930222	0.766869554	30.78877924	0	NM_145260 // downstream // 484505 // Hs.123933 // OSR1 // 130497 // odd-skipped related 1 (Drosophila) /// NM_001002006 // upstream // 295903 // Hs.120319 // NT5C1B // 93034 // 5'-nucleotidase
2	SNP_A-1828774	rs4832636	18944872	1.109292856	59.25456207	0	NM_145260 // downstream // 469855 // Hs.123933 // OSR1 // 130497 // odd-skipped related 1 (Drosophila) /// NM_001002006 // upstream // 310553 // Hs.120319 // NT5C1B // 93034 // 5'-nucleotidase
2	SNP_A-1810695	rs11686620	18953290	1.172712459	57.97586309	0	NM_145260 // downstream // 461437 // Hs.123933 // OSR1 // 130497 // odd-skipped related 1 (Drosophila) /// NM_001002006 // upstream // 318971 // Hs.120319 // NT5C1B // 93034 // 5'-nucleotidase
2	SNP_A-1952984	rs7602667	18960433	1.244870193	64.94081789	0	NM_145260 // downstream // 454294 // Hs.123933 // OSR1 // 130497 // odd-skipped related 1 (Drosophila) /// NM_001002006 // upstream // 326114 // Hs.120319 // NT5C1B // 93034 // 5'-nucleotidase
2	SNP_A-1962558	rs2194464	31182155	0.017796732	27.20091623	0	NM_024572 // intron // 0 // Hs.468058 // GALNT14 // 79623 // UDP-N-acetyl-alpha-D-galactosamine:polypeptide N-acetylgalactosaminyltransferase 14 (GalNAc-T14) /// ENST00000349752 // intron // 0 // Hs.468058 // GALNT14 // 79623 // UDP-N-acetyl-alpha-D-galactosamine:polypeptide N-acetylgalactosaminyltransferase 14 (GalNAc-T14)
2	SNP_A-4216693	rs10205121	38524033	1.164785489	43.11807331	0	NM_001002 // upstream // 38387 // Hs.546285 // RPLP0 // 6175 // ribosomal protein
2	SNP_A-1834240	rs9309026	38539317	1.14764648	41.55961532	0	NM_001002 // upstream // 23103 // Hs.546285 // RPLP0 // 6175 // ribosomal protein
2	SNP_A-1875889	rs417873	40268463	0.104423416	28.40743507	0	NM_001112802 // intron // 0 // Hs.468274 // SLC8A1 // 6546 // solute carrier family 8 (sodium/calcium exchanger)
2	SNP_A-2063109	rs12104543	41482127	1.116291913	45.76186286	0	NM_001016 // downstream // 448698 // Hs.546289 // RPS12 // 6206 // ribosomal protein S12 /// NR_002944 // downstream // 243591 // --- // HNRPA1L-2 // 664709 // heterogeneous nuclear ribonucleoprotein A1 pseudogene /// ENST00000227157 // upstream // 418229 // Hs.2795 // LDHA // 3939 // lactate dehydrogenase A /// ENST00000357495 // downstream // 243600 // Hs.447506 // HNRNPA1L2 // 144983 // hetero…
2	SNP_A-2141521	rs2340810	44390050	1.075553275	42.86145841	0	NM_000341 // intron // 0 // Hs.112916 // SLC3A1 // 6519 // solute carrier family 3 (cystine
2	SNP_A-1800559	rs41452348	44400635	1.198003035	60.18516677	0	NM_001042386 // 3UTR // 0 // Hs.719111 // PREPL // 9581 // prolyl endopeptidase-like /// NM_001042385 // 3UTR // 0 // Hs.719111 // PREPL // 9581 // prolyl endopeptidase-like /// NM_006036 // 3UTR // 0 // Hs.719111 // PREPL // 9581 // prolyl endopeptidase-like /// NM_000341 // intron // 0 // Hs.112916 // SLC3A1 // 6519 // solute carrier family 3 (cystine
2	SNP_A-1828661	rs2289463	44418951	1.108200254	54.21671131	0	NM_001042385 // intron // 0 // Hs.719111 // PREPL // 9581 // prolyl endopeptidase-like /// NM_006036 // intron // 0 // Hs.719111 // PREPL // 9581 // prolyl endopeptidase-like /// NM_001042386 // intron // 0 // Hs.719111 // PREPL // 9581 // prolyl endopeptidase-like /// ENST00000260648 // intron // 0 // Hs.112916 // PREPL // 9581 // prolyl endopeptidase-like /// ENST00000409272 // intron // 0 // H…
2	SNP_A-4247764	rs698823	44574451	1.19528786	85.94520298	0	NM_024766 // intron // 0 // Hs.468349 // C2orf34 // 79823 // chromosome 2 open reading frame 34 /// ENST00000378494 // intron // 0 // Hs.468349 // C2orf34 // 79823 // chromosome 2 open reading frame 34
2	SNP_A-1855695	rs698827	44584000	1.050963601	57.02326714	0	NM_024766 // intron // 0 // Hs.468349 // C2orf34 // 79823 // chromosome 2 open reading frame 34 /// ENST00000378494 // intron // 0 // Hs.468349 // C2orf34 // 79823 // chromosome 2 open reading frame 34
2	SNP_A-2198161	rs11888605	44593376	1.722694824	140.39542	0	NM_024766 // intron // 0 // Hs.468349 // C2orf34 // 79823 // chromosome 2 open reading frame 34 /// ENST00000378494 // intron // 0 // Hs.468349 // C2orf34 // 79823 // chromosome 2 open reading frame 34
2	SNP_A-2036571	rs1011798	44610492	1.679874688	192.3305787	0	NM_024766 // intron // 0 // Hs.468349 // C2orf34 // 79823 // chromosome 2 open reading frame 34 /// ENST00000378494 // intron // 0 // Hs.468349 // C2orf34 // 79823 // chromosome 2 open reading frame 34
2	SNP_A-2065361	rs729310	44613163	1.591635865	178.5179742	0	NM_024766 // intron // 0 // Hs.468349 // C2orf34 // 79823 // chromosome 2 open reading frame 34 /// ENST00000378494 // intron // 0 // Hs.468349 // C2orf34 // 79823 // chromosome 2 open reading frame 34
2	SNP_A-1783596	rs936038	44613236	1.1255173	105.5533629	0	NM_024766 // intron // 0 // Hs.468349 // C2orf34 // 79823 // chromosome 2 open reading frame 34 /// ENST00000378494 // intron // 0 // Hs.468349 // C2orf34 // 79823 // chromosome 2 open reading frame 34
2	SNP_A-1948896	rs2341456	44613445	1.122682601	105.1096288	0	NM_024766 // intron // 0 // Hs.468349 // C2orf34 // 79823 // chromosome 2 open reading frame 34 /// ENST00000378494 // intron // 0 // Hs.468349 // C2orf34 // 79823 // chromosome 2 open reading frame 34
2	SNP_A-2214656	rs2341457	44621606	1.656605355	188.6880767	0	NM_024766 // intron // 0 // Hs.468349 // C2orf34 // 79823 // chromosome 2 open reading frame 34 /// ENST00000378494 // intron // 0 // Hs.468349 // C2orf34 // 79823 // chromosome 2 open reading frame 34
2	SNP_A-1839310	rs1377906	44631967	1.482246244	197.2403023	0	NM_024766 // intron // 0 // Hs.468349 // C2orf34 // 79823 // chromosome 2 open reading frame 34 /// ENST00000378494 // intron // 0 // Hs.468349 // C2orf34 // 79823 // chromosome 2 open reading frame 34
2	SNP_A-2215320	rs7567272	44641482	1.440461484	198.3156467	0	NM_024766 // intron // 0 // Hs.468349 // C2orf34 // 79823 // chromosome 2 open reading frame 34 /// ENST00000378494 // intron // 0 // Hs.468349 // C2orf34 // 79823 // chromosome 2 open reading frame 34
2	SNP_A-2210753	rs4953100	44643557	1.562349082	210.9301919	0	NM_024766 // intron // 0 // Hs.468349 // C2orf34 // 79823 // chromosome 2 open reading frame 34 /// ENST00000378494 // intron // 0 // Hs.468349 // C2orf34 // 79823 // chromosome 2 open reading frame 34
2	SNP_A-2139828	rs4953101	44643689	1.361853898	172.869623	0	NM_024766 // intron // 0 // Hs.468349 // C2orf34 // 79823 // chromosome 2 open reading frame 34 /// ENST00000378494 // intron // 0 // Hs.468349 // C2orf34 // 79823 // chromosome 2 open reading frame 34
2	SNP_A-4256429	rs4953105	44645163	1.438835802	187.4833159	0	NM_024766 // intron // 0 // Hs.468349 // C2orf34 // 79823 // chromosome 2 open reading frame 34 /// ENST00000378494 // intron // 0 // Hs.468349 // C2orf34 // 79823 // chromosome 2 open reading frame 34
2	SNP_A-2164026	rs13383854	44648280	1.672298572	231.7290541	0	NM_024766 // intron // 0 // Hs.468349 // C2orf34 // 79823 // chromosome 2 open reading frame 34 /// ENST00000378494 // intron // 0 // Hs.468349 // C2orf34 // 79823 // chromosome 2 open reading frame 34
2	SNP_A-2284163	rs6727871	44674048	1.419725752	158.3265044	0	NM_024766 // intron // 0 // Hs.468349 // C2orf34 // 79823 // chromosome 2 open reading frame 34 /// ENST00000378494 // intron // 0 // Hs.468349 // C2orf34 // 79823 // chromosome 2 open reading frame 34
2	SNP_A-2269631	rs12615601	44677146	1.448120026	174.1794158	0	NM_024766 // intron // 0 // Hs.468349 // C2orf34 // 79823 // chromosome 2 open reading frame 34 /// ENST00000378494 // intron // 0 // Hs.468349 // C2orf34 // 79823 // chromosome 2 open reading frame 34
2	SNP_A-2156552	rs6751281	44678108	1.443547807	173.3805589	0	NM_024766 // intron // 0 // Hs.468349 // C2orf34 // 79823 // chromosome 2 open reading frame 34 /// ENST00000378494 // intron // 0 // Hs.468349 // C2orf34 // 79823 // chromosome 2 open reading frame 34
2	SNP_A-1912812	rs4953113	44685955	1.368368439	158.3562533	0	NM_024766 // intron // 0 // Hs.468349 // C2orf34 // 79823 // chromosome 2 open reading frame 34 /// ENST00000378494 // intron // 0 // Hs.468349 // C2orf34 // 79823 // chromosome 2 open reading frame 34
2	SNP_A-2255148	rs6544764	44719143	1.505478754	127.5047647	0	NM_024766 // intron // 0 // Hs.468349 // C2orf34 // 79823 // chromosome 2 open reading frame 34 /// ENST00000378494 // intron // 0 // Hs.468349 // C2orf34 // 79823 // chromosome 2 open reading frame 34
2	SNP_A-4279349	rs734016	44722640	1.494444933	125.979189	0	NM_024766 // intron // 0 // Hs.468349 // C2orf34 // 79823 // chromosome 2 open reading frame 34 /// ENST00000378494 // intron // 0 // Hs.468349 // C2orf34 // 79823 // chromosome 2 open reading frame 34
2	SNP_A-2292932	rs6544767	44726913	1.492930441	103.9587888	0	NM_024766 // intron // 0 // Hs.468349 // C2orf34 // 79823 // chromosome 2 open reading frame 34 /// ENST00000378494 // intron // 0 // Hs.468349 // C2orf34 // 79823 // chromosome 2 open reading frame 34
2	SNP_A-1962984	rs17318284	44729401	1.658289299	93.94319491	0	NM_024766 // intron // 0 // Hs.468349 // C2orf34 // 79823 // chromosome 2 open reading frame 34 /// ENST00000378494 // intron // 0 // Hs.468349 // C2orf34 // 79823 // chromosome 2 open reading frame 34
2	SNP_A-4261897	rs2917767	45069783	0.8998227	32.25369382	0	NM_016932 // downstream // 16045 // Hs.101937 // SIX2 // 10736 // SIX homeobox 2 /// NM_005413 // downstream // 43889 // Hs.567336 // SIX3 // 6496 // SIX homeobox 3 /// ENST00000303077 // downstream // 16070 // Hs.101937 // SIX2 // 10736 // SIX homeobox 2 /// ENST00000260653 // downstream // 43889 // Hs.567336 // SIX3 // 6496 // SIX homeobox 3
2	SNP_A-2117149	rs921115	45095120	1.053193324	50.21864374	0	NM_018079 // downstream // 374203 // Hs.14229 // SRBD1 // 55133 // S1 RNA binding domain 1 /// NM_016932 // upstream // 5074 // Hs.101937 // SIX2 // 10736 // SIX homeobox 2 /// ENST00000263736 // downstream // 374203 // Hs.14229 // SRBD1 // 55133 // S1 RNA binding domain 1 /// ENST00000303077 // upstream // 5074 // Hs.101937 // SIX2 // 10736 // SIX homeobox 2
2	SNP_A-1899880	rs4953372	46505128	1.40427747	63.100108	0	NM_001145051 // upstream // 55079 // Hs.662562 // LOC388946 // 388946 // hypothetical LOC388946 /// NM_001430 // downstream // 37789 // Hs.468410 // EPAS1 // 2034 // endothelial PAS domain protein 1 /// ENST00000343465 // upstream // 55070 // Hs.304781 // LOC388946 // 388946 // hypothetical LOC388946 /// ENST00000263734 // downstream // 37789 // Hs.468410 // EPAS1 // 2034 // endothelial PAS domai…
2	SNP_A-2198106	rs4953388	46566705	1.342212328	84.30067408	0	NM_080653 // downstream // 25786 // Hs.659656 // ATP6V1E2 // 90423 // ATPase
2	SNP_A-2074741	rs4953394	46577682	1.086755874	53.65255748	0	NM_080653 // downstream // 14809 // Hs.659656 // ATP6V1E2 // 90423 // ATPase
2	SNP_A-1843536	rs6544898	46586275	1.384584538	72.41388581	0	NM_080653 // downstream // 6216 // Hs.659656 // ATP6V1E2 // 90423 // ATPase
2	SNP_A-1963336	rs843622	54401986	1.236781157	50.67306576	0	NM_001100396 // upstream // 9588 // Hs.269546 // C2orf73 // 129852 // chromosome 2 open reading frame 73 /// NM_138448 // downstream // 16049 // Hs.516173 // ACYP2 // 98 // acylphosphatase 2
2	SNP_A-4225096	rs1385276	54407613	1.101393271	44.45635906	0	NM_001100396 // upstream // 3961 // Hs.269546 // C2orf73 // 129852 // chromosome 2 open reading frame 73 /// NM_138448 // downstream // 21676 // Hs.516173 // ACYP2 // 98 // acylphosphatase 2
2	SNP_A-1963338	rs1727528	54411080	1.27692301	56.45827352	0	NM_001100396 // upstream // 494 // Hs.269546 // C2orf73 // 129852 // chromosome 2 open reading frame 73 /// NM_138448 // downstream // 25143 // Hs.516173 // ACYP2 // 98 // acylphosphatase 2
2	SNP_A-4300188	rs2708147	58823827	0.989441781	18.28500947	0	NM_138559 // downstream // 1707978 // Hs.370549 // BCL11A // 53335 // B-cell CLL/lymphoma 11A (zinc finger protein) /// NM_006083 // upstream // 281156 // Hs.421245 // IK // 3550 // IK cytokine
2	SNP_A-1963649	rs1978657	67773401	1.040849053	32.98035057	0	NM_173177 // downstream // 349434 // Hs.602900 // C1D // 10438 // C1D nuclear receptor co-repressor /// NM_019002 // downstream // 282364 // Hs.353022 // ETAA1 // 54465 // Ewing tumor-associated antigen 1 /// ENST00000355848 // downstream // 349442 // Hs.602900 // C1D // 10438 // C1D nuclear receptor co-repressor /// ENST00000272342 // downstream // 282364 // Hs.353022 // ETAA1 // 54465 // Ewing …
2	SNP_A-1790480	rs7600486	69062338	1.167265908	50.33975318	0	NM_032208 // upstream // 31441 // Hs.165859 // ANTXR1 // 84168 // anthrax toxin receptor 1 /// NM_019617 // downstream // 722 // Hs.69319 // GKN1 // 56287 // gastrokine 1 /// ENST00000409829 // upstream // 31603 // Hs.165859 // ANTXR1 // 84168 // anthrax toxin receptor 1 /// ENST00000377938 // downstream // 722 // Hs.69319 // GKN1 // 56287 // gastrokine 1
2	SNP_A-2052936	rs7582831	69073253	1.054273966	63.55090029	0	NM_032208 // upstream // 20526 // Hs.165859 // ANTXR1 // 84168 // anthrax toxin receptor 1 /// NM_019617 // downstream // 11637 // Hs.69319 // GKN1 // 56287 // gastrokine 1 /// ENST00000409829 // upstream // 20688 // Hs.165859 // ANTXR1 // 84168 // anthrax toxin receptor 1 /// ENST00000377938 // downstream // 11637 // Hs.69319 // GKN1 // 56287 // gastrokine 1
2	SNP_A-1929387	rs7575820	69074596	1.161421738	68.91200675	0	NM_032208 // upstream // 19183 // Hs.165859 // ANTXR1 // 84168 // anthrax toxin receptor 1 /// NM_019617 // downstream // 12980 // Hs.69319 // GKN1 // 56287 // gastrokine 1 /// ENST00000409829 // upstream // 19345 // Hs.165859 // ANTXR1 // 84168 // anthrax toxin receptor 1 /// ENST00000377938 // downstream // 12980 // Hs.69319 // GKN1 // 56287 // gastrokine 1
2	SNP_A-1923374	rs7584385	69094763	1.363400086	102.13965	0	NM_053034 // intron // 0 // Hs.165859 // ANTXR1 // 84168 // anthrax toxin receptor 1 /// NM_018153 // intron // 0 // Hs.165859 // ANTXR1 // 84168 // anthrax toxin receptor 1 /// NM_032208 // intron // 0 // Hs.165859 // ANTXR1 // 84168 // anthrax toxin receptor 1 /// ENST00000394317 // intron // 0 // Hs.165859 // ANTXR1 // 84168 // anthrax toxin receptor 1 /// ENST00000409829 // intron // 0 // Hs.…
2	SNP_A-4234450	rs6724990	69101293	1.147402177	77.95388707	0	NM_053034 // intron // 0 // Hs.165859 // ANTXR1 // 84168 // anthrax toxin receptor 1 /// NM_018153 // intron // 0 // Hs.165859 // ANTXR1 // 84168 // anthrax toxin receptor 1 /// NM_032208 // intron // 0 // Hs.165859 // ANTXR1 // 84168 // anthrax toxin receptor 1 /// ENST00000394317 // intron // 0 // Hs.165859 // ANTXR1 // 84168 // anthrax toxin receptor 1 /// ENST00000409829 // intron // 0 // Hs.…
2	SNP_A-2131315	rs6749826	69262533	1.052689194	35.01091717	0	NM_032208 // intron // 0 // Hs.165859 // ANTXR1 // 84168 // anthrax toxin receptor 1 /// ENST00000303714 // intron // 0 // Hs.165859 // ANTXR1 // 84168 // anthrax toxin receptor 1
2	SNP_A-4293375	rs4365492	69299755	0.940222921	26.48066479	0	NM_032208 // intron // 0 // Hs.165859 // ANTXR1 // 84168 // anthrax toxin receptor 1 /// ENST00000303714 // intron // 0 // Hs.165859 // ANTXR1 // 84168 // anthrax toxin receptor 1
2	SNP_A-1817137	rs41419	72256318	1.251115361	26.36911008	0	NM_015189 // downstream // 3633 // Hs.303454 // EXOC6B // 23233 // exocyst complex component 6B /// NM_019885 // upstream // 27847 // Hs.91546 // CYP26B1 // 56603 // cytochrome P450
2	SNP_A-1963863	rs10204605	77027862	1.098963485	47.80216133	0	NM_001134745 // intron // 0 // Hs.285782 // LRRTM4 // 80059 // leucine rich repeat transmembrane neuronal 4 /// ENST00000409093 // intron // 0 // Hs.285782 // LRRTM4 // 80059 // leucine rich repeat transmembrane neuronal 4 /// ENST00000320252 // intron // 0 // Hs.285782 // LRRTM4 // 80059 // leucine rich repeat transmembrane neuronal 4 /// ENST00000409884 // intron // 0 // Hs.285782 // LRRTM4 // …
2	SNP_A-4220431	rs2044485	77068357	1.349740904	89.59690604	0	NM_001134745 // intron // 0 // Hs.285782 // LRRTM4 // 80059 // leucine rich repeat transmembrane neuronal 4 /// ENST00000409093 // intron // 0 // Hs.285782 // LRRTM4 // 80059 // leucine rich repeat transmembrane neuronal 4 /// ENST00000320252 // intron // 0 // Hs.285782 // LRRTM4 // 80059 // leucine rich repeat transmembrane neuronal 4 /// ENST00000409884 // intron // 0 // Hs.285782 // LRRTM4 // …
2	SNP_A-4232781	rs1221155	81842225	0.939299426	57.6553324	0	NR_003663 // upstream // 2529091 // --- // LOC388965 // 388965 // FUN14 domain containing 2 pseudogene /// NM_004389 // downstream // 1112810 // Hs.167368 // CTNNA2 // 1496 // catenin (cadherin-associated protein)
2	SNP_A-4208207	rs1231551	81844334	1.186779596	86.88896478	0	NR_003663 // upstream // 2526982 // --- // LOC388965 // 388965 // FUN14 domain containing 2 pseudogene /// NM_004389 // downstream // 1114919 // Hs.167368 // CTNNA2 // 1496 // catenin (cadherin-associated protein)
2	SNP_A-1951145	rs2705635	81845097	1.243317103	93.56746628	0	NR_003663 // upstream // 2526219 // --- // LOC388965 // 388965 // FUN14 domain containing 2 pseudogene /// NM_004389 // downstream // 1115682 // Hs.167368 // CTNNA2 // 1496 // catenin (cadherin-associated protein)
2	SNP_A-1890384	rs1108797	81846089	1.21474267	90.19210709	0	NR_003663 // upstream // 2525227 // --- // LOC388965 // 388965 // FUN14 domain containing 2 pseudogene /// NM_004389 // downstream // 1116674 // Hs.167368 // CTNNA2 // 1496 // catenin (cadherin-associated protein)
2	SNP_A-1945059	rs1221175	81847427	1.10408365	77.12049366	0	NR_003663 // upstream // 2523889 // --- // LOC388965 // 388965 // FUN14 domain containing 2 pseudogene /// NM_004389 // downstream // 1118012 // Hs.167368 // CTNNA2 // 1496 // catenin (cadherin-associated protein)
2	SNP_A-2173645	rs1221172	81849078	0.949383803	61.67136765	0	NR_003663 // upstream // 2522238 // --- // LOC388965 // 388965 // FUN14 domain containing 2 pseudogene /// NM_004389 // downstream // 1119663 // Hs.167368 // CTNNA2 // 1496 // catenin (cadherin-associated protein)
2	SNP_A-4203784	rs4852627	81882744	1.144715438	90.14847468	0	NR_003663 // upstream // 2488572 // --- // LOC388965 // 388965 // FUN14 domain containing 2 pseudogene /// NM_004389 // downstream // 1153329 // Hs.167368 // CTNNA2 // 1496 // catenin (cadherin-associated protein)
2	SNP_A-4206056	rs1835791	81886215	1.114227033	86.18528536	0	NR_003663 // upstream // 2485101 // --- // LOC388965 // 388965 // FUN14 domain containing 2 pseudogene /// NM_004389 // downstream // 1156800 // Hs.167368 // CTNNA2 // 1496 // catenin (cadherin-associated protein)
2	SNP_A-2187967	rs10166510	81888727	1.086766027	82.61562765	0	NR_003663 // upstream // 2482589 // --- // LOC388965 // 388965 // FUN14 domain containing 2 pseudogene /// NM_004389 // downstream // 1159312 // Hs.167368 // CTNNA2 // 1496 // catenin (cadherin-associated protein)
2	SNP_A-1854921	rs17563144	81889360	0.967316487	67.08837541	0	NR_003663 // upstream // 2481956 // --- // LOC388965 // 388965 // FUN14 domain containing 2 pseudogene /// NM_004389 // downstream // 1159945 // Hs.167368 // CTNNA2 // 1496 // catenin (cadherin-associated protein)
2	SNP_A-2171350	rs13417202	81890603	1.047143391	77.14882215	0	NR_003663 // upstream // 2480713 // --- // LOC388965 // 388965 // FUN14 domain containing 2 pseudogene /// NM_004389 // downstream // 1161188 // Hs.167368 // CTNNA2 // 1496 // catenin (cadherin-associated protein)
2	SNP_A-2095086	rs10185894	81900021	1.027880894	49.38318292	0	NR_003663 // upstream // 2471295 // --- // LOC388965 // 388965 // FUN14 domain containing 2 pseudogene /// NM_004389 // downstream // 1170606 // Hs.167368 // CTNNA2 // 1496 // catenin (cadherin-associated protein)
2	SNP_A-1964033	rs1432186	81944457	1.005349911	43.34829407	0	NR_003663 // upstream // 2426859 // --- // LOC388965 // 388965 // FUN14 domain containing 2 pseudogene /// NM_004389 // downstream // 1215042 // Hs.167368 // CTNNA2 // 1496 // catenin (cadherin-associated protein)
2	SNP_A-1964035	rs9309591	81976636	0.984216717	42.98243158	0	NR_003663 // upstream // 2394680 // --- // LOC388965 // 388965 // FUN14 domain containing 2 pseudogene /// NM_004389 // downstream // 1247221 // Hs.167368 // CTNNA2 // 1496 // catenin (cadherin-associated protein)
2	SNP_A-2136766	rs2685711	82012587	1.139513689	59.27683485	0	NR_003663 // upstream // 2358729 // --- // LOC388965 // 388965 // FUN14 domain containing 2 pseudogene /// NM_004389 // downstream // 1283172 // Hs.167368 // CTNNA2 // 1496 // catenin (cadherin-associated protein)
2	SNP_A-2311928	rs2952961	82020445	0.991217583	48.64984654	0	NR_003663 // upstream // 2350871 // --- // LOC388965 // 388965 // FUN14 domain containing 2 pseudogene /// NM_004389 // downstream // 1291030 // Hs.167368 // CTNNA2 // 1496 // catenin (cadherin-associated protein)
2	SNP_A-4246899	rs10180739	84282330	1.053738918	58.46537339	0	NR_003663 // upstream // 88986 // --- // LOC388965 // 388965 // FUN14 domain containing 2 pseudogene /// NM_004389 // downstream // 3552915 // Hs.167368 // CTNNA2 // 1496 // catenin (cadherin-associated protein)
2	SNP_A-2201944	rs11126954	84287407	1.008675712	53.475011	0	NR_003663 // upstream // 83909 // --- // LOC388965 // 388965 // FUN14 domain containing 2 pseudogene /// NM_004389 // downstream // 3557992 // Hs.167368 // CTNNA2 // 1496 // catenin (cadherin-associated protein)
2	SNP_A-4303052	rs2364258	84295345	0.88761077	46.51657866	0	NR_003663 // upstream // 75971 // --- // LOC388965 // 388965 // FUN14 domain containing 2 pseudogene /// NM_004389 // downstream // 3565930 // Hs.167368 // CTNNA2 // 1496 // catenin (cadherin-associated protein)
2	SNP_A-2174723	rs6761743	84331467	0.976652931	57.01675743	0	NR_003663 // upstream // 39849 // --- // LOC388965 // 388965 // FUN14 domain containing 2 pseudogene /// NM_004389 // downstream // 3602052 // Hs.167368 // CTNNA2 // 1496 // catenin (cadherin-associated protein)
2	SNP_A-4302922	rs2085192	84470009	10.28649994	1036.159074	0	NM_003849 // downstream // 34155 // Hs.270428 // SUCLG1 // 8802 // succinate-CoA ligase
2	SNP_A-1954718	rs3731815	86298029	2.156886716	191.0308678	0	NM_022912 // intron // 0 // Hs.368884 // REEP1 // 65055 // receptor accessory protein 1 /// ENST00000165698 // intron // 0 // Hs.368884 // REEP1 // 65055 // receptor accessory protein 1
2	SNP_A-4258204	rs1256992	97032759	1.551790967	55.39018392	0	NM_207328 // intron // 0 // Hs.590914 // GPAT2 // 150763 // glycerol-3-phosphate acyltransferase 2
2	SNP_A-1880837	rs1257101	97122680	1.18235582	33.79062275	0	NR_003698 // intron // 0 // --- // LOC729234 // 729234 // fumarylacetoacetate hydrolase domain containing 2 pseudogene /// NM_199336 // intron // 0 // Hs.567723 // FAHD2B // 151313 // fumarylacetoacetate hydrolase domain containing 2B /// ENST00000272610 // intron // 0 // Hs.348629 // FAHD2B // 151313 // fumarylacetoacetate hydrolase domain containing 2B
2	SNP_A-2158972	rs1563107	99067708	1.075400115	25.39439353	0	NM_025244 // intron // 0 // Hs.120267 // TSGA10 // 80705 // testis specific
2	SNP_A-2107603	rs12373847	103095701	1.337607436	27.9849001	0	NR_015399 // upstream // 1321535 // --- // LOC150568 // 150568 // hypothetical LOC150568 /// NM_144632 // downstream // 295131 // Hs.436203 // TMEM182 // 130827 // transmembrane protein 182 /// ENST00000361360 // upstream // 1742699 // Hs.673855 // POU3F3 // 5455 // POU class 3 homeobox 3 /// ENST00000302042 // downstream // 295391 // Hs.436203 // TMEM182 // 130827 // transmembrane protein 182
2	SNP_A-2210370	rs1606984	107658419	1.179774821	35.40169782	0	NR_024439 // downstream // 147532 // --- // LOC729121 // 729121 // hypothetical protein LOC729121 /// NR_002168 // upstream // 734045 // --- // PPP1R2P3 // 153743 // protein phosphatase 1
2	SNP_A-2031876	rs4849121	111316177	0.924991604	28.43158956	0	NM_001142807 // intron // 0 // Hs.253320 // ACOXL // 55289 // acyl-Coenzyme A oxidase-like /// NM_001105516 // intron // 0 // Hs.253320 // ACOXL // 55289 // acyl-Coenzyme A oxidase-like /// NM_001142808 // intron // 0 // Hs.253320 // ACOXL // 55289 // acyl-Coenzyme A oxidase-like /// ENST00000389811 // intron // 0 // Hs.253320 // ACOXL // 55289 // acyl-Coenzyme A oxidase-like
2	SNP_A-2217468	rs1533299	111332612	1.283376727	65.85622859	0	NM_001142807 // intron // 0 // Hs.253320 // ACOXL // 55289 // acyl-Coenzyme A oxidase-like /// NM_001105516 // intron // 0 // Hs.253320 // ACOXL // 55289 // acyl-Coenzyme A oxidase-like /// NM_001142808 // intron // 0 // Hs.253320 // ACOXL // 55289 // acyl-Coenzyme A oxidase-like /// ENST00000389811 // intron // 0 // Hs.253320 // ACOXL // 55289 // acyl-Coenzyme A oxidase-like
2	SNP_A-2242596	rs1513826	111377181	0.976772564	40.0193048	0	NM_001142807 // intron // 0 // Hs.253320 // ACOXL // 55289 // acyl-Coenzyme A oxidase-like /// NM_001105516 // intron // 0 // Hs.253320 // ACOXL // 55289 // acyl-Coenzyme A oxidase-like /// NM_001142808 // intron // 0 // Hs.253320 // ACOXL // 55289 // acyl-Coenzyme A oxidase-like /// ENST00000389811 // intron // 0 // Hs.253320 // ACOXL // 55289 // acyl-Coenzyme A oxidase-like
2	SNP_A-2139113	rs2723189	113391899	0.054587677	38.46193525	0	NM_014439 // intron // 0 // Hs.166371 // IL1F7 // 27178 // interleukin 1 family
2	SNP_A-1964484	rs17042542	113395160	0.112192514	33.01083498	0	NM_019618 // upstream // 56916 // Hs.211238 // IL1F9 // 56300 // interleukin 1 family
2	SNP_A-2314428	rs1993273	125171735	1.387861671	63.16097157	0	NM_130773 // intron // 0 // Hs.660653 // CNTNAP5 // 129684 // contactin associated protein-like 5 /// ENST00000285362 // intron // 0 // Hs.660653 // CNTNAP5 // 129684 // contactin associated protein-like 5
2	SNP_A-1964895	rs16847731	133570916	3.393626599	120.3937003	0	NM_207481 // intron // 0 // Hs.537329 // NCKAP5 // 344148 // NCK-associated protein 5 /// NM_207363 // intron // 0 // Hs.537329 // NCKAP5 // 344148 // NCK-associated protein 5 /// ENST00000405974 // intron // 0 // Hs.537329 // NCKAP5 // 344148 // NCK-associated protein 5 /// ENST00000409213 // intron // 0 // Hs.537329 // NCKAP5 // 344148 // NCK-associated protein 5 /// ENST00000409261 // intron /…
2	SNP_A-4253697	rs6430543	135318879	1.053776099	42.85792215	0	NM_138326 // intron // 0 // Hs.655728 // ACMSD // 130013 // aminocarboxymuconate semialdehyde decarboxylase /// ENST00000392929 // intron // 0 // --- // --- // --- // --- /// ENST00000356140 // intron // 0 // Hs.655728 // ACMSD // 130013 // aminocarboxymuconate semialdehyde decarboxylase
2	SNP_A-4278681	rs6430545	135319071	1.345697981	63.62115264	0	NM_138326 // intron // 0 // Hs.655728 // ACMSD // 130013 // aminocarboxymuconate semialdehyde decarboxylase /// ENST00000392929 // intron // 0 // --- // --- // --- // --- /// ENST00000356140 // intron // 0 // Hs.655728 // ACMSD // 130013 // aminocarboxymuconate semialdehyde decarboxylase
2	SNP_A-2006727	rs6430547	135328892	1.007242487	47.74178977	0	NM_138326 // intron // 0 // Hs.655728 // ACMSD // 130013 // aminocarboxymuconate semialdehyde decarboxylase /// ENST00000392929 // intron // 0 // --- // --- // --- // --- /// ENST00000356140 // intron // 0 // Hs.655728 // ACMSD // 130013 // aminocarboxymuconate semialdehyde decarboxylase
2	SNP_A-2067280	rs6706537	135335452	1.390122311	80.61658255	0	NM_138326 // intron // 0 // Hs.655728 // ACMSD // 130013 // aminocarboxymuconate semialdehyde decarboxylase /// ENST00000392929 // intron // 0 // --- // --- // --- // --- /// ENST00000356140 // intron // 0 // Hs.655728 // ACMSD // 130013 // aminocarboxymuconate semialdehyde decarboxylase
2	SNP_A-2163386	rs7593370	135339987	1.400551876	81.51208487	0	NM_138326 // intron // 0 // Hs.655728 // ACMSD // 130013 // aminocarboxymuconate semialdehyde decarboxylase /// ENST00000392929 // intron // 0 // --- // --- // --- // --- /// ENST00000356140 // intron // 0 // Hs.655728 // ACMSD // 130013 // aminocarboxymuconate semialdehyde decarboxylase
2	SNP_A-4285945	rs12469941	135346397	1.392335228	85.27545783	0	NM_138326 // intron // 0 // Hs.655728 // ACMSD // 130013 // aminocarboxymuconate semialdehyde decarboxylase /// ENST00000392929 // intron // 0 // --- // --- // --- // --- /// ENST00000356140 // intron // 0 // Hs.655728 // ACMSD // 130013 // aminocarboxymuconate semialdehyde decarboxylase
2	SNP_A-2272334	rs12475139	136503121	1.319716601	36.22062548	0	NM_001008540 // downstream // 85268 // Hs.593413 // CXCR4 // 7852 // chemokine (C-X-C motif) receptor 4 /// NM_001349 // upstream // 43429 // Hs.503787 // DARS // 1615 // aspartyl-tRNA synthetase /// ENST00000409817 // downstream // 85267 // Hs.593413 // CXCR4 // 7852 // chemokine (C-X-C motif) receptor 4 /// ENST00000264161 // upstream // 43429 // Hs.503787 // DARS // 1615 // aspartyl-tRNA synth…
2	SNP_A-4252480	rs10177911	136759546	1.627612161	123.5996397	0	NM_001080427 // upstream // 705385 // Hs.68533 // THSD7B // 80731 // thrombospondin
2	SNP_A-2229059	rs13008975	136773618	1.316039771	81.65024427	0	NM_001080427 // upstream // 691313 // Hs.68533 // THSD7B // 80731 // thrombospondin
2	SNP_A-4228675	rs10197133	136774436	1.437672171	93.13382759	0	NM_001080427 // upstream // 690495 // Hs.68533 // THSD7B // 80731 // thrombospondin
2	SNP_A-2195178	rs4296479	136774718	1.346473208	84.52353227	0	NM_001080427 // upstream // 690213 // Hs.68533 // THSD7B // 80731 // thrombospondin
2	SNP_A-2176648	rs4954411	136792895	1.476474673	81.63744246	0	NM_001080427 // upstream // 672036 // Hs.68533 // THSD7B // 80731 // thrombospondin
2	SNP_A-4250556	rs5011376	136804060	1.500979021	86.97653227	0	NM_001080427 // upstream // 660871 // Hs.68533 // THSD7B // 80731 // thrombospondin
2	SNP_A-1829649	rs12614381	136807739	1.053768227	49.9236771	0	NM_001080427 // upstream // 657192 // Hs.68533 // THSD7B // 80731 // thrombospondin
2	SNP_A-2226926	rs4299384	137179806	1.376487112	93.20850196	0	NM_001080427 // upstream // 285125 // Hs.68533 // THSD7B // 80731 // thrombospondin
2	SNP_A-2117598	rs12465378	137180141	1.389820203	94.55162495	0	NM_001080427 // upstream // 284790 // Hs.68533 // THSD7B // 80731 // thrombospondin
2	SNP_A-1849657	rs7582192	137191540	1.054490305	68.62350101	0	NM_001080427 // upstream // 273391 // Hs.68533 // THSD7B // 80731 // thrombospondin
2	SNP_A-2220421	rs10199153	137213276	0.961047867	45.27330275	0	NM_001080427 // upstream // 251655 // Hs.68533 // THSD7B // 80731 // thrombospondin
2	SNP_A-2161467	rs12997562	137220352	1.039389593	52.61583751	0	NM_001080427 // upstream // 244579 // Hs.68533 // THSD7B // 80731 // thrombospondin
2	SNP_A-1796018	rs11680216	137221658	0.991411064	48.32388048	0	NM_001080427 // upstream // 243273 // Hs.68533 // THSD7B // 80731 // thrombospondin
2	SNP_A-4296051	rs7564005	137229168	1.45114106	97.14347016	0	NM_001080427 // upstream // 235763 // Hs.68533 // THSD7B // 80731 // thrombospondin
2	SNP_A-1833347	rs778207	137326988	1.156181423	59.9644593	0	NM_001080427 // upstream // 137943 // Hs.68533 // THSD7B // 80731 // thrombospondin
2	SNP_A-2039728	rs1429978	137331256	1.16669347	76.10211994	0	NM_001080427 // upstream // 133675 // Hs.68533 // THSD7B // 80731 // thrombospondin
2	SNP_A-4278825	rs1429981	137336501	1.142649837	72.60667557	0	NM_001080427 // upstream // 128430 // Hs.68533 // THSD7B // 80731 // thrombospondin
2	SNP_A-2137363	rs17722726	137369412	0.99999357	55.47768295	0	NM_001080427 // upstream // 95519 // Hs.68533 // THSD7B // 80731 // thrombospondin
2	SNP_A-1927276	rs567483	137370550	1.002389478	54.246274	0	NM_001080427 // upstream // 94381 // Hs.68533 // THSD7B // 80731 // thrombospondin
2	SNP_A-2133475	rs2059975	137373526	1.390461724	92.43995256	0	NM_001080427 // upstream // 91405 // Hs.68533 // THSD7B // 80731 // thrombospondin
2	SNP_A-4234557	rs7606471	142688669	1.440675374	61.95306764	0	NM_003937 // upstream // 662995 // Hs.470126 // KYNU // 8942 // kynureninase (L-kynurenine hydrolase) /// NM_018557 // upstream // 82929 // Hs.656461 // LRP1B // 53353 // low density lipoprotein-related protein 1B (deleted in tumors) /// ENST00000264170 // upstream // 662867 // Hs.470126 // KYNU // 8942 // kynureninase (L-kynurenine hydrolase) /// ENST00000389484 // upstream // 83901 // Hs.656461…
2	SNP_A-2117668	rs1665163	142694163	1.338828005	51.69831023	0	NM_003937 // upstream // 657501 // Hs.470126 // KYNU // 8942 // kynureninase (L-kynurenine hydrolase) /// NM_018557 // upstream // 88423 // Hs.656461 // LRP1B // 53353 // low density lipoprotein-related protein 1B (deleted in tumors) /// ENST00000264170 // upstream // 657373 // Hs.470126 // KYNU // 8942 // kynureninase (L-kynurenine hydrolase) /// ENST00000389484 // upstream // 89395 // Hs.656461…
2	SNP_A-2283240	rs12691660	143293370	0.982367712	37.37429495	0	NM_003937 // upstream // 58294 // Hs.470126 // KYNU // 8942 // kynureninase (L-kynurenine hydrolase) /// NM_018557 // upstream // 687630 // Hs.656461 // LRP1B // 53353 // low density lipoprotein-related protein 1B (deleted in tumors) /// ENST00000264170 // upstream // 58166 // Hs.470126 // KYNU // 8942 // kynureninase (L-kynurenine hydrolase) /// ENST00000389484 // upstream // 688602 // Hs.656461…
2	SNP_A-2273644	rs16827363	147905647	4.038092744	23.76733412	0	NM_001616 // upstream // 413392 // Hs.470174 // ACVR2A // 92 // activin A receptor
2	SNP_A-4208411	rs16827049	150039998	4.136735024	102.5739053	0	NM_015702 // downstream // 94394 // Hs.5324 // MMADHC // 27249 // methylmalonic aciduria (cobalamin deficiency) cblD type
2	SNP_A-2150956	rs12464543	152274679	0.861802426	34.91212444	0	NM_004543 // intron // 0 // Hs.588655 // NEB // 4703 // nebulin /// ENST00000172853 // intron // 0 // Hs.134602 // NEB // 4703 // nebulin /// ENST00000409198 // intron // 0 // Hs.134602 // NEB // 4703 // nebulin
2	SNP_A-4275917	rs4611637	152282227	1.103828578	54.58614582	0	NM_004543 // CDS // 0 // Hs.588655 // NEB // 4703 // nebulin /// ENST00000172853 // exon // 0 // Hs.134602 // NEB // 4703 // nebulin /// ENST00000409198 // exon // 0 // Hs.134602 // NEB // 4703 // nebulin
2	SNP_A-2056474	rs4664502	152306061	1.355866323	79.07487701	0	NM_001037174 // downstream // 59664 // Hs.470233 // ARL5A // 26225 // ADP-ribosylation factor-like 5A /// NM_004543 // upstream // 6826 // Hs.588655 // NEB // 4703 // nebulin /// ENST00000295087 // downstream // 59664 // Hs.470233 // ARL5A // 26225 // ADP-ribosylation factor-like 5A /// ENST00000409198 // upstream // 6814 // Hs.134602 // NEB // 4703 // nebulin
2	SNP_A-2079143	rs6433603	152320888	1.13188555	66.24305968	0	NM_001037174 // downstream // 44837 // Hs.470233 // ARL5A // 26225 // ADP-ribosylation factor-like 5A /// NM_004543 // upstream // 21653 // Hs.588655 // NEB // 4703 // nebulin /// ENST00000295087 // downstream // 44837 // Hs.470233 // ARL5A // 26225 // ADP-ribosylation factor-like 5A /// ENST00000409198 // upstream // 21641 // Hs.134602 // NEB // 4703 // nebulin
2	SNP_A-2150504	rs2461835	152450230	1.399162032	51.66712608	0	NM_000726 // intron // 0 // Hs.120725 // CACNB4 // 785 // calcium channel
2	SNP_A-2269007	rs6729612	152488413	1.62071377	97.5736397	0	NM_000726 // intron // 0 // Hs.120725 // CACNB4 // 785 // calcium channel
2	SNP_A-1948048	rs6734642	152515101	1.426837759	70.72239568	0	NM_000726 // intron // 0 // Hs.120725 // CACNB4 // 785 // calcium channel
2	SNP_A-4235633	rs7558481	152525439	1.418295146	67.10469889	0	NM_000726 // intron // 0 // Hs.120725 // CACNB4 // 785 // calcium channel
2	SNP_A-2029879	rs2345814	152858443	0.964028054	33.59273242	0	NM_052905 // upstream // 41553 // Hs.654630 // FMNL2 // 114793 // formin-like 2 /// NM_005843 // upstream // 117691 // Hs.17200 // STAM2 // 10254 // signal transducing adaptor molecule (SH3 domain and ITAM motif) 2 /// ENST00000409430 // upstream // 41553 // Hs.654630 // FMNL2 // 114793 // formin-like 2 /// ENST00000263904 // upstream // 117691 // Hs.17200 // STAM2 // 10254 // signal transducing …
2	SNP_A-2046348	rs2345878	152874564	1.51251894	78.94048473	0	NM_052905 // upstream // 25432 // Hs.654630 // FMNL2 // 114793 // formin-like 2 /// NM_005843 // upstream // 133812 // Hs.17200 // STAM2 // 10254 // signal transducing adaptor molecule (SH3 domain and ITAM motif) 2 /// ENST00000409430 // upstream // 25432 // Hs.654630 // FMNL2 // 114793 // formin-like 2 /// ENST00000263904 // upstream // 133812 // Hs.17200 // STAM2 // 10254 // signal transducing …
2	SNP_A-1965407	rs12151851	152930082	1.921175624	78.71423925	0	NM_052905 // intron // 0 // Hs.654630 // FMNL2 // 114793 // formin-like 2 /// ENST00000409430 // intron // 0 // Hs.654630 // FMNL2 // 114793 // formin-like 2
2	SNP_A-1965410	rs2068886	153048069	1.254548427	42.02190384	0	NM_052905 // intron // 0 // Hs.654630 // FMNL2 // 114793 // formin-like 2 /// ENST00000409430 // intron // 0 // Hs.654630 // FMNL2 // 114793 // formin-like 2
2	SNP_A-4298474	rs3811574	153055091	1.714588839	72.52992274	0	NM_052905 // intron // 0 // Hs.654630 // FMNL2 // 114793 // formin-like 2 /// ENST00000409430 // intron // 0 // Hs.654630 // FMNL2 // 114793 // formin-like 2
2	SNP_A-2131778	rs10181248	159928991	1.042556679	20.89201549	0	NM_013450 // intron // 0 // Hs.470369 // BAZ2B // 29994 // bromodomain adjacent to zinc finger domain
2	SNP_A-1810413	rs7595126	163001214	1.485304333	41.25412755	0	NM_173162 // intron // 0 // Hs.657413 // KCNH7 // 90134 // potassium voltage-gated channel
2	SNP_A-1941175	rs10203602	163442376	0.992577185	30.11718946	0	NM_018086 // downstream // 729987 // Hs.593650 // FIGN // 55137 // fidgetin /// NM_173162 // upstream // 38890 // Hs.657413 // KCNH7 // 90134 // potassium voltage-gated channel
2	SNP_A-2281661	rs10175821	164082098	1.607737526	45.03887845	0	NM_018086 // downstream // 90265 // Hs.593650 // FIGN // 55137 // fidgetin /// NM_173162 // upstream // 678612 // Hs.657413 // KCNH7 // 90134 // potassium voltage-gated channel
2	SNP_A-2146695	rs1227131	168121044	1.660193054	40.60059154	0	NR_027466 // downstream // 157203 // --- // RP11-159J2.1 // 647288 // CTAGE family
2	SNP_A-1881523	rs6746604	169704802	1.197627161	51.64198993	0	NM_004525 // intron // 0 // Hs.657729 // LRP2 // 4036 // low density lipoprotein-related protein 2 /// ENST00000263816 // intron // 0 // Hs.657729 // LRP2 // 4036 // low density lipoprotein-related protein 2
2	SNP_A-2313715	rs990627	169704900	1.135382307	47.1576477	0	NM_004525 // intron // 0 // Hs.657729 // LRP2 // 4036 // low density lipoprotein-related protein 2 /// ENST00000263816 // intron // 0 // Hs.657729 // LRP2 // 4036 // low density lipoprotein-related protein 2
2	SNP_A-1797160	rs990626	169705297	1.125548449	46.98318338	0	NM_004525 // CDS // 0 // Hs.657729 // LRP2 // 4036 // low density lipoprotein-related protein 2 /// ENST00000263816 // exon // 0 // Hs.657729 // LRP2 // 4036 // low density lipoprotein-related protein 2
2	SNP_A-2080792	rs12998898	170234048	1.075616804	46.3783386	0	NM_001085447 // intron // 0 // Hs.370111 // C2orf77 // 129881 // chromosome 2 open reading frame 77 /// ENST00000284676 // intron // 0 // Hs.370111 // C2orf77 // 129881 // chromosome 2 open reading frame 77
2	SNP_A-2006834	rs6433133	170236037	1.092823286	47.6563697	0	NM_001085447 // intron // 0 // Hs.370111 // C2orf77 // 129881 // chromosome 2 open reading frame 77 /// ENST00000284676 // intron // 0 // Hs.370111 // C2orf77 // 129881 // chromosome 2 open reading frame 77
2	SNP_A-2161014	rs6751474	170867475	1.041854018	40.82430155	0	NM_138995 // intron // 0 // Hs.671900 // MYO3B // 140469 // myosin IIIB /// NM_001083615 // intron // 0 // Hs.671900 // MYO3B // 140469 // myosin IIIB /// ENST00000408978 // intron // 0 // Hs.671900 // MYO3B // 140469 // myosin IIIB /// ENST00000409044 // intron // 0 // Hs.671900 // MYO3B // 140469 // myosin IIIB
2	SNP_A-1966105	rs2004125	181234840	2.334120016	50.12549069	0	NM_182678 // upstream // 318516 // Hs.470804 // UBE2E3 // 10477 // ubiquitin-conjugating enzyme E2E 3 (UBC4/5 homolog
2	SNP_A-4208601	rs1518099	199285370	1.491890306	112.4657963	0	NM_015265 // downstream // 557098 // Hs.516617 // SATB2 // 23314 // SATB homeobox 2 /// NM_006226 // downstream // 564005 // Hs.153322 // PLCL1 // 5334 // phospholipase C-like 1 /// ENST00000260926 // downstream // 557105 // Hs.516617 // SATB2 // 23314 // SATB homeobox 2 /// ENST00000341860 // downstream // 564077 // Hs.153322 // PLCL1 // 5334 // phospholipase C-like 1
2	SNP_A-1846426	rs10439328	199289967	0.961360774	61.54912258	0	NM_015265 // downstream // 552501 // Hs.516617 // SATB2 // 23314 // SATB homeobox 2 /// NM_006226 // downstream // 568602 // Hs.153322 // PLCL1 // 5334 // phospholipase C-like 1 /// ENST00000260926 // downstream // 552508 // Hs.516617 // SATB2 // 23314 // SATB homeobox 2 /// ENST00000341860 // downstream // 568674 // Hs.153322 // PLCL1 // 5334 // phospholipase C-like 1
2	SNP_A-2273809	rs4673212	199290905	1.865928191	170.6847249	0	NM_015265 // downstream // 551563 // Hs.516617 // SATB2 // 23314 // SATB homeobox 2 /// NM_006226 // downstream // 569540 // Hs.153322 // PLCL1 // 5334 // phospholipase C-like 1 /// ENST00000260926 // downstream // 551570 // Hs.516617 // SATB2 // 23314 // SATB homeobox 2 /// ENST00000341860 // downstream // 569612 // Hs.153322 // PLCL1 // 5334 // phospholipase C-like 1
2	SNP_A-1815163	rs4673215	199291340	1.419161974	116.7826064	0	NM_015265 // downstream // 551128 // Hs.516617 // SATB2 // 23314 // SATB homeobox 2 /// NM_006226 // downstream // 569975 // Hs.153322 // PLCL1 // 5334 // phospholipase C-like 1 /// ENST00000260926 // downstream // 551135 // Hs.516617 // SATB2 // 23314 // SATB homeobox 2 /// ENST00000341860 // downstream // 570047 // Hs.153322 // PLCL1 // 5334 // phospholipase C-like 1
2	SNP_A-1947282	rs13005095	199308773	1.055144327	74.60916601	0	NM_015265 // downstream // 533695 // Hs.516617 // SATB2 // 23314 // SATB homeobox 2 /// NM_006226 // downstream // 587408 // Hs.153322 // PLCL1 // 5334 // phospholipase C-like 1 /// ENST00000260926 // downstream // 533702 // Hs.516617 // SATB2 // 23314 // SATB homeobox 2 /// ENST00000341860 // downstream // 587480 // Hs.153322 // PLCL1 // 5334 // phospholipase C-like 1
2	SNP_A-2120282	rs984931	202106377	1.192395183	30.76698232	0	NM_152525 // intron // 0 // Hs.335788 // ALS2CR11 // 151254 // amyotrophic lateral sclerosis 2 (juvenile) chromosome region
2	SNP_A-1966694	rs7606091	209954167	3.315946973	92.18952395	0	NM_001039538 // upstream // 42848 // Hs.368281 // MAP2 // 4133 // microtubule-associated protein 2 /// NM_005048 // downstream // 886692 // Hs.570296 // PTH2R // 5746 // parathyroid hormone 2 receptor /// ENST00000199940 // upstream // 42848 // Hs.368281 // MAP2 // 4133 // microtubule-associated protein 2 /// ENST00000272847 // downstream // 886698 // Hs.570296 // PTH2R // 5746 // parathyroid hor…
2	SNP_A-2164066	rs7585065	226404210	1.249568822	60.42608157	0	NM_005544 // downstream // 900067 // Hs.471508 // IRS1 // 3667 // insulin receptor substrate 1 /// NM_020864 // downstream // 177232 // Hs.224409 // KIAA1486 // 57624 // KIAA1486 /// ENST00000305123 // downstream // 903971 // Hs.471508 // IRS1 // 3667 // insulin receptor substrate 1 /// ENST00000409269 // downstream // 177232 // Hs.224409 // KIAA1486 // 57624 // KIAA1486
2	SNP_A-1814058	rs12995191	226422276	1.383587207	74.4892911	0	NM_005544 // downstream // 882001 // Hs.471508 // IRS1 // 3667 // insulin receptor substrate 1 /// NM_020864 // downstream // 195298 // Hs.224409 // KIAA1486 // 57624 // KIAA1486 /// ENST00000305123 // downstream // 885905 // Hs.471508 // IRS1 // 3667 // insulin receptor substrate 1 /// ENST00000409269 // downstream // 195298 // Hs.224409 // KIAA1486 // 57624 // KIAA1486
2	SNP_A-1950227	rs1518310	226441711	0.82009078	28.16284078	0	NM_005544 // downstream // 862566 // Hs.471508 // IRS1 // 3667 // insulin receptor substrate 1 /// NM_020864 // downstream // 214733 // Hs.224409 // KIAA1486 // 57624 // KIAA1486 /// ENST00000305123 // downstream // 866470 // Hs.471508 // IRS1 // 3667 // insulin receptor substrate 1 /// ENST00000409269 // downstream // 214733 // Hs.224409 // KIAA1486 // 57624 // KIAA1486
2	SNP_A-1903024	rs4675047	226665422	1.126635251	41.87080393	0	NM_005544 // downstream // 638855 // Hs.471508 // IRS1 // 3667 // insulin receptor substrate 1 /// NM_020864 // downstream // 438444 // Hs.224409 // KIAA1486 // 57624 // KIAA1486 /// ENST00000305123 // downstream // 642759 // Hs.471508 // IRS1 // 3667 // insulin receptor substrate 1 /// ENST00000409269 // downstream // 438444 // Hs.224409 // KIAA1486 // 57624 // KIAA1486
2	SNP_A-2060252	rs10210997	227567352	1.055097855	42.05055632	0	NM_032276 // intron // 0 // Hs.471514 // RHBDD1 // 84236 // rhomboid domain containing 1 /// ENST00000392062 // intron // 0 // Hs.471514 // RHBDD1 // 84236 // rhomboid domain containing 1 /// ENST00000341329 // intron // 0 // Hs.471514 // RHBDD1 // 84236 // rhomboid domain containing 1
2	SNP_A-2024868	rs6717477	229918765	0.850834882	48.19236615	0	NM_139072 // downstream // 11823 // Hs.234074 // DNER // 92737 // delta/notch-like EGF repeat containing /// NM_001100818 // upstream // 74464 // Hs.715695 // PID1 // 55022 // phosphotyrosine interaction domain containing 1 /// ENST00000341772 // downstream // 11823 // Hs.234074 // DNER // 92737 // delta/notch-like EGF repeat containing /// ENST00000392054 // upstream // 74464 // Hs.409352 // PID…
2	SNP_A-2224324	rs16825992	229930893	10.28208286	1206.890487	0	NM_139072 // 3UTR // 0 // Hs.234074 // DNER // 92737 // delta/notch-like EGF repeat containing /// ENST00000341772 // exon // 0 // Hs.234074 // DNER // 92737 // delta/notch-like EGF repeat containing
2	SNP_A-1799618	rs12692194	237462128	0.901585401	52.42902991	0	NM_006710 // upstream // 196694 // Hs.531713 // COPS8 // 10920 // COP9 constitutive photomorphogenic homolog subunit 8 (Arabidopsis) /// NM_020311 // downstream // 306397 // Hs.471751 // CXCR7 // 57007 // chemokine (C-X-C motif) receptor 7 /// ENST00000354371 // upstream // 196694 // Hs.531713 // COPS8 // 10920 // COP9 constitutive photomorphogenic homolog subunit 8 (Arabidopsis) /// ENST00000272…
2	SNP_A-2236982	rs2318128	237464678	1.180979298	83.84876688	0	NM_006710 // upstream // 194144 // Hs.531713 // COPS8 // 10920 // COP9 constitutive photomorphogenic homolog subunit 8 (Arabidopsis) /// NM_020311 // downstream // 308947 // Hs.471751 // CXCR7 // 57007 // chemokine (C-X-C motif) receptor 7 /// ENST00000354371 // upstream // 194144 // Hs.531713 // COPS8 // 10920 // COP9 constitutive photomorphogenic homolog subunit 8 (Arabidopsis) /// ENST00000272…
2	SNP_A-1838070	rs7590873	237466034	1.178110176	84.19913298	0	NM_006710 // upstream // 192788 // Hs.531713 // COPS8 // 10920 // COP9 constitutive photomorphogenic homolog subunit 8 (Arabidopsis) /// NM_020311 // downstream // 310303 // Hs.471751 // CXCR7 // 57007 // chemokine (C-X-C motif) receptor 7 /// ENST00000354371 // upstream // 192788 // Hs.531713 // COPS8 // 10920 // COP9 constitutive photomorphogenic homolog subunit 8 (Arabidopsis) /// ENST00000272…
2	SNP_A-2263839	rs9287609	237466515	1.178110176	84.19913298	0	NM_006710 // upstream // 192307 // Hs.531713 // COPS8 // 10920 // COP9 constitutive photomorphogenic homolog subunit 8 (Arabidopsis) /// NM_020311 // downstream // 310784 // Hs.471751 // CXCR7 // 57007 // chemokine (C-X-C motif) receptor 7 /// ENST00000354371 // upstream // 192307 // Hs.531713 // COPS8 // 10920 // COP9 constitutive photomorphogenic homolog subunit 8 (Arabidopsis) /// ENST00000272…
2	SNP_A-2178575	rs6732447	237466612	1.26934112	94.7667375	0	NM_006710 // upstream // 192210 // Hs.531713 // COPS8 // 10920 // COP9 constitutive photomorphogenic homolog subunit 8 (Arabidopsis) /// NM_020311 // downstream // 310881 // Hs.471751 // CXCR7 // 57007 // chemokine (C-X-C motif) receptor 7 /// ENST00000354371 // upstream // 192210 // Hs.531713 // COPS8 // 10920 // COP9 constitutive photomorphogenic homolog subunit 8 (Arabidopsis) /// ENST00000272…
2	SNP_A-4262630	rs1368205	237467486	1.177812618	84.16466571	0	NM_006710 // upstream // 191336 // Hs.531713 // COPS8 // 10920 // COP9 constitutive photomorphogenic homolog subunit 8 (Arabidopsis) /// NM_020311 // downstream // 311755 // Hs.471751 // CXCR7 // 57007 // chemokine (C-X-C motif) receptor 7 /// ENST00000354371 // upstream // 191336 // Hs.531713 // COPS8 // 10920 // COP9 constitutive photomorphogenic homolog subunit 8 (Arabidopsis) /// ENST00000272…
2	SNP_A-2099730	rs983267	237472248	1.157113675	78.57292078	0	NM_006710 // upstream // 186574 // Hs.531713 // COPS8 // 10920 // COP9 constitutive photomorphogenic homolog subunit 8 (Arabidopsis) /// NM_020311 // downstream // 316517 // Hs.471751 // CXCR7 // 57007 // chemokine (C-X-C motif) receptor 7 /// ENST00000354371 // upstream // 186574 // Hs.531713 // COPS8 // 10920 // COP9 constitutive photomorphogenic homolog subunit 8 (Arabidopsis) /// ENST00000272…
2	SNP_A-4289380	rs10803649	237482261	1.015861922	62.0456098	0	NM_006710 // upstream // 176561 // Hs.531713 // COPS8 // 10920 // COP9 constitutive photomorphogenic homolog subunit 8 (Arabidopsis) /// NM_020311 // downstream // 326530 // Hs.471751 // CXCR7 // 57007 // chemokine (C-X-C motif) receptor 7 /// ENST00000354371 // upstream // 176561 // Hs.531713 // COPS8 // 10920 // COP9 constitutive photomorphogenic homolog subunit 8 (Arabidopsis) /// ENST00000272…
2	SNP_A-4229258	rs4663941	239239018	1.036048929	35.68905579	0	NM_006037 // downstream // 395783 // Hs.20516 // HDAC4 // 9759 // histone deacetylase 4 /// NM_001040445 // downstream // 213388 // Hs.516788 // ASB1 // 51665 // ankyrin repeat and SOCS box-containing 1 /// ENST00000345617 // downstream // 395783 // Hs.20516 // HDAC4 // 9759 // histone deacetylase 4 /// ENST00000264607 // downstream // 213388 // Hs.516788 // ASB1 // 51665 // ankyrin repeat and SO…
3	SNP_A-2226413	rs9875041	7100230	1.221258922	34.98012435	0	NM_000844 // intron // 0 // Hs.660131 // GRM7 // 2917 // glutamate receptor
3	SNP_A-1971605	rs3804904	7596977	1.383758233	61.85054214	0	NM_000844 // intron // 0 // Hs.660131 // GRM7 // 2917 // glutamate receptor
3	SNP_A-1971606	rs3792460	7597270	1.373098683	61.14355377	0	NM_000844 // intron // 0 // Hs.660131 // GRM7 // 2917 // glutamate receptor
3	SNP_A-1971610	rs3804883	7614708	1.094581201	56.77372799	0	NM_000844 // intron // 0 // Hs.660131 // GRM7 // 2917 // glutamate receptor
3	SNP_A-1870785	rs17723289	7641994	0.770151039	31.15085576	0	NM_000844 // intron // 0 // Hs.660131 // GRM7 // 2917 // glutamate receptor
3	SNP_A-4233192	rs3774135	10464487	2.087657446	68.41572337	0	NM_001683 // intron // 0 // Hs.268942 // ATP2B2 // 491 // ATPase
3	SNP_A-4263347	rs1014699	10497377	1.220579474	48.59000253	0	NM_001683 // intron // 0 // Hs.268942 // ATP2B2 // 491 // ATPase
3	SNP_A-2071577	rs2454422	12578900	0.922219955	39.58976761	0	NM_014160 // intron // 0 // Hs.591666 // MKRN2 // 23609 // makorin ring finger protein 2 /// ENST00000170447 // intron // 0 // Hs.159130 // MKRN2 // 23609 // makorin ring finger protein 2
3	SNP_A-1863324	rs2633442	12584937	0.966684633	36.97606391	0	NM_014160 // intron // 0 // Hs.591666 // MKRN2 // 23609 // makorin ring finger protein 2 /// ENST00000170447 // intron // 0 // Hs.159130 // MKRN2 // 23609 // makorin ring finger protein 2
3	SNP_A-4300148	rs1801741	15271608	0.983568654	43.52348977	0	NM_004844 // 3UTR // 0 // Hs.719150 // SH3BP5 // 9467 // SH3-domain binding protein 5 (BTK-associated) /// NM_001018009 // 3UTR // 0 // Hs.719150 // SH3BP5 // 9467 // SH3-domain binding protein 5 (BTK-associated) /// ENST00000383791 // exon // 0 // Hs.257761 // SH3BP5 // 9467 // SH3-domain binding protein 5 (BTK-associated)
3	SNP_A-2085153	rs3732728	15272958	1.513308804	85.29783326	0	NM_004844 // intron // 0 // Hs.719150 // SH3BP5 // 9467 // SH3-domain binding protein 5 (BTK-associated) /// NM_001018009 // intron // 0 // Hs.719150 // SH3BP5 // 9467 // SH3-domain binding protein 5 (BTK-associated) /// ENST00000383791 // intron // 0 // Hs.257761 // SH3BP5 // 9467 // SH3-domain binding protein 5 (BTK-associated) /// ENST00000408919 // intron // 0 // Hs.257761 // SH3BP5 // 9467 /…
3	SNP_A-2086036	rs9851648	15275803	1.308336189	69.19303595	0	NM_004844 // intron // 0 // Hs.719150 // SH3BP5 // 9467 // SH3-domain binding protein 5 (BTK-associated) /// NM_001018009 // intron // 0 // Hs.719150 // SH3BP5 // 9467 // SH3-domain binding protein 5 (BTK-associated) /// ENST00000383791 // intron // 0 // Hs.257761 // SH3BP5 // 9467 // SH3-domain binding protein 5 (BTK-associated) /// ENST00000408919 // intron // 0 // Hs.257761 // SH3BP5 // 9467 /…
3	SNP_A-1971846	rs2291853	15276367	1.074120949	50.2855373	0	NM_004844 // intron // 0 // Hs.719150 // SH3BP5 // 9467 // SH3-domain binding protein 5 (BTK-associated) /// NM_001018009 // intron // 0 // Hs.719150 // SH3BP5 // 9467 // SH3-domain binding protein 5 (BTK-associated) /// ENST00000383791 // intron // 0 // Hs.257761 // SH3BP5 // 9467 // SH3-domain binding protein 5 (BTK-associated) /// ENST00000408919 // intron // 0 // Hs.257761 // SH3BP5 // 9467 /…
3	SNP_A-1799599	rs8385	15280899	1.223530534	61.60046195	0	NM_004844 // intron // 0 // Hs.719150 // SH3BP5 // 9467 // SH3-domain binding protein 5 (BTK-associated) /// NM_001018009 // intron // 0 // Hs.719150 // SH3BP5 // 9467 // SH3-domain binding protein 5 (BTK-associated) /// ENST00000383791 // intron // 0 // Hs.257761 // SH3BP5 // 9467 // SH3-domain binding protein 5 (BTK-associated)
3	SNP_A-2144206	rs6789283	21996951	1.238465145	78.63644437	0	NM_001008735 // upstream // 401362 // Hs.568249 // HMGB1L1 // 10357 // high-mobility group box 1-like 1 /// NM_024697 // upstream // 229131 // Hs.21026 // ZNF385D // 79750 // zinc finger protein 385D /// ENST00000399494 // upstream // 401347 // Hs.593339 // HMGB1 // 3146 // high-mobility group box 1 /// ENST00000281523 // upstream // 229131 // Hs.21026 // ZNF385D // 79750 // zinc finger protein 3…
3	SNP_A-2170402	rs7652410	22008145	1.255423136	79.07029935	0	NM_001008735 // upstream // 390168 // Hs.568249 // HMGB1L1 // 10357 // high-mobility group box 1-like 1 /// NM_024697 // upstream // 240325 // Hs.21026 // ZNF385D // 79750 // zinc finger protein 385D /// ENST00000399494 // upstream // 390153 // Hs.593339 // HMGB1 // 3146 // high-mobility group box 1 /// ENST00000281523 // upstream // 240325 // Hs.21026 // ZNF385D // 79750 // zinc finger protein 3…
3	SNP_A-2008527	rs6550725	23124732	1.118759595	35.32335629	0	NM_152653 // upstream // 95055 // Hs.475688 // UBE2E2 // 7325 // ubiquitin-conjugating enzyme E2E 2 (UBC4/5 homolog
3	SNP_A-1933436	rs7613808	26045571	1.155415213	32.62916846	0	NM_052953 // upstream // 593732 // Hs.517868 // LRRC3B // 116135 // leucine rich repeat containing 3B /// NM_001145391 // downstream // 234543 // Hs.55781 // OXSM // 54995 // 3-oxoacyl-ACP synthase
3	SNP_A-2205920	rs4566496	26059894	1.129148914	33.21852454	0	NM_052953 // upstream // 579409 // Hs.517868 // LRRC3B // 116135 // leucine rich repeat containing 3B /// NM_001145391 // downstream // 248866 // Hs.55781 // OXSM // 54995 // 3-oxoacyl-ACP synthase
3	SNP_A-2169389	rs7621606	27794787	1.226217981	42.38581375	0	NM_182523 // upstream // 463340 // Hs.444724 // CMC1 // 152100 // COX assembly mitochondrial protein homolog (S. cerevisiae) /// NM_005442 // upstream // 55998 // Hs.591663 // EOMES // 8320 // eomesodermin homolog (Xenopus laevis) /// ENST00000396610 // upstream // 463340 // Hs.444724 // CMC1 // 152100 // COX assembly mitochondrial protein homolog (S. cerevisiae) /// ENST00000295743 // upstream /…
3	SNP_A-2145760	rs380560	28121945	0.904788397	47.15037873	0	NM_182523 // upstream // 136182 // Hs.444724 // CMC1 // 152100 // COX assembly mitochondrial protein homolog (S. cerevisiae) /// NM_005442 // upstream // 383156 // Hs.591663 // EOMES // 8320 // eomesodermin homolog (Xenopus laevis) /// ENST00000396610 // upstream // 136182 // Hs.444724 // CMC1 // 152100 // COX assembly mitochondrial protein homolog (S. cerevisiae) /// ENST00000295743 // upstream …
3	SNP_A-4237336	rs4478120	31081143	1.466476441	47.77764801	0	NM_005119 // upstream // 387984 // Hs.160211 // THRAP3 // 9967 // thyroid hormone receptor associated protein 3 /// NM_207359 // upstream // 169986 // Hs.657052 // GADL1 // 339896 // glutamate decarboxylase-like 1 /// ENST00000354618 // upstream // 387984 // Hs.160211 // THRAP3 // 9967 // thyroid hormone receptor associated protein 3 /// ENST00000282538 // upstream // 214533 // Hs.657052 // GADL1…
3	SNP_A-1938850	rs9862912	31132951	1.414752504	61.2345	0	NM_005119 // upstream // 336176 // Hs.160211 // THRAP3 // 9967 // thyroid hormone receptor associated protein 3 /// NM_207359 // upstream // 221794 // Hs.657052 // GADL1 // 339896 // glutamate decarboxylase-like 1 /// ENST00000354618 // upstream // 336176 // Hs.160211 // THRAP3 // 9967 // thyroid hormone receptor associated protein 3 /// ENST00000282538 // upstream // 266341 // Hs.657052 // GADL1…
3	SNP_A-2221965	rs4955372	31146441	0.922639894	44.17743094	0	NM_005119 // upstream // 322686 // Hs.160211 // THRAP3 // 9967 // thyroid hormone receptor associated protein 3 /// NM_207359 // upstream // 235284 // Hs.657052 // GADL1 // 339896 // glutamate decarboxylase-like 1 /// ENST00000354618 // upstream // 322686 // Hs.160211 // THRAP3 // 9967 // thyroid hormone receptor associated protein 3 /// ENST00000282538 // upstream // 279831 // Hs.657052 // GADL1…
3	SNP_A-1972268	rs1485917	31154551	0.898269167	45.02993229	0	NM_005119 // upstream // 314576 // Hs.160211 // THRAP3 // 9967 // thyroid hormone receptor associated protein 3 /// NM_207359 // upstream // 243394 // Hs.657052 // GADL1 // 339896 // glutamate decarboxylase-like 1 /// ENST00000354618 // upstream // 314576 // Hs.160211 // THRAP3 // 9967 // thyroid hormone receptor associated protein 3 /// ENST00000282538 // upstream // 287941 // Hs.657052 // GADL1…
3	SNP_A-2142623	rs1613686	31181440	1.335908562	91.4417228	0	NM_005119 // upstream // 287687 // Hs.160211 // THRAP3 // 9967 // thyroid hormone receptor associated protein 3 /// NM_207359 // upstream // 270283 // Hs.657052 // GADL1 // 339896 // glutamate decarboxylase-like 1 /// ENST00000354618 // upstream // 287687 // Hs.160211 // THRAP3 // 9967 // thyroid hormone receptor associated protein 3 /// ENST00000282538 // upstream // 314830 // Hs.657052 // GADL1…
3	SNP_A-4233038	rs17027171	31189286	0.830748032	36.36058203	0	NM_005119 // upstream // 279841 // Hs.160211 // THRAP3 // 9967 // thyroid hormone receptor associated protein 3 /// NM_207359 // upstream // 278129 // Hs.657052 // GADL1 // 339896 // glutamate decarboxylase-like 1 /// ENST00000354618 // upstream // 279841 // Hs.160211 // THRAP3 // 9967 // thyroid hormone receptor associated protein 3 /// ENST00000282538 // upstream // 322676 // Hs.657052 // GADL1…
3	SNP_A-2008580	rs4450862	31236256	1.070598788	33.56092811	0	NM_005119 // upstream // 232871 // Hs.160211 // THRAP3 // 9967 // thyroid hormone receptor associated protein 3 /// NM_207359 // upstream // 325099 // Hs.657052 // GADL1 // 339896 // glutamate decarboxylase-like 1 /// ENST00000354618 // upstream // 232871 // Hs.160211 // THRAP3 // 9967 // thyroid hormone receptor associated protein 3 /// ENST00000282538 // upstream // 369646 // Hs.657052 // GADL1…
3	SNP_A-2050137	rs7431028	36085869	1.415118369	133.6704955	0	NM_003149 // upstream // 311231 // Hs.56045 // STAC // 6769 // SH3 and cysteine rich domain /// NM_016300 // downstream // 274877 // Hs.475902 // ARPP-21 // 10777 // cyclic AMP-regulated phosphoprotein
3	SNP_A-4284793	rs2884847	36120024	0.788872743	72.01908604	0	NM_003149 // upstream // 277076 // Hs.56045 // STAC // 6769 // SH3 and cysteine rich domain /// NM_016300 // downstream // 309032 // Hs.475902 // ARPP-21 // 10777 // cyclic AMP-regulated phosphoprotein
3	SNP_A-1972360	rs1449989	36123277	1.281662861	174.4393521	0	NM_003149 // upstream // 273823 // Hs.56045 // STAC // 6769 // SH3 and cysteine rich domain /// NM_016300 // downstream // 312285 // Hs.475902 // ARPP-21 // 10777 // cyclic AMP-regulated phosphoprotein
3	SNP_A-1972361	rs13067611	36123453	1.281662861	174.4393521	0	NM_003149 // upstream // 273647 // Hs.56045 // STAC // 6769 // SH3 and cysteine rich domain /// NM_016300 // downstream // 312461 // Hs.475902 // ARPP-21 // 10777 // cyclic AMP-regulated phosphoprotein
3	SNP_A-4209412	rs10510675	36123520	1.281662861	174.4393521	0	NM_003149 // upstream // 273580 // Hs.56045 // STAC // 6769 // SH3 and cysteine rich domain /// NM_016300 // downstream // 312528 // Hs.475902 // ARPP-21 // 10777 // cyclic AMP-regulated phosphoprotein
3	SNP_A-1972363	rs11720937	36128987	0.99568119	111.3699834	0	NM_003149 // upstream // 268113 // Hs.56045 // STAC // 6769 // SH3 and cysteine rich domain /// NM_016300 // downstream // 317995 // Hs.475902 // ARPP-21 // 10777 // cyclic AMP-regulated phosphoprotein
3	SNP_A-2157769	rs11713132	36129012	1.152788575	143.5059899	0	NM_003149 // upstream // 268088 // Hs.56045 // STAC // 6769 // SH3 and cysteine rich domain /// NM_016300 // downstream // 318020 // Hs.475902 // ARPP-21 // 10777 // cyclic AMP-regulated phosphoprotein
3	SNP_A-1871800	rs13072328	36129651	1.152788575	143.5059899	0	NM_003149 // upstream // 267449 // Hs.56045 // STAC // 6769 // SH3 and cysteine rich domain /// NM_016300 // downstream // 318659 // Hs.475902 // ARPP-21 // 10777 // cyclic AMP-regulated phosphoprotein
3	SNP_A-2063725	rs13072340	36129677	1.265580001	166.5772541	0	NM_003149 // upstream // 267423 // Hs.56045 // STAC // 6769 // SH3 and cysteine rich domain /// NM_016300 // downstream // 318685 // Hs.475902 // ARPP-21 // 10777 // cyclic AMP-regulated phosphoprotein
3	SNP_A-2250118	rs13079179	36131048	1.152788575	143.5059899	0	NM_003149 // upstream // 266052 // Hs.56045 // STAC // 6769 // SH3 and cysteine rich domain /// NM_016300 // downstream // 320056 // Hs.475902 // ARPP-21 // 10777 // cyclic AMP-regulated phosphoprotein
3	SNP_A-2127238	rs13079225	36131158	1.153472184	143.6458207	0	NM_003149 // upstream // 265942 // Hs.56045 // STAC // 6769 // SH3 and cysteine rich domain /// NM_016300 // downstream // 320166 // Hs.475902 // ARPP-21 // 10777 // cyclic AMP-regulated phosphoprotein
3	SNP_A-1846470	rs4678839	36131610	1.152788575	143.5059899	0	NM_003149 // upstream // 265490 // Hs.56045 // STAC // 6769 // SH3 and cysteine rich domain /// NM_016300 // downstream // 320618 // Hs.475902 // ARPP-21 // 10777 // cyclic AMP-regulated phosphoprotein
3	SNP_A-2131275	rs11718371	36132197	1.119118855	136.618915	0	NM_003149 // upstream // 264903 // Hs.56045 // STAC // 6769 // SH3 and cysteine rich domain /// NM_016300 // downstream // 321205 // Hs.475902 // ARPP-21 // 10777 // cyclic AMP-regulated phosphoprotein
3	SNP_A-4258542	rs1597412	36151470	1.005948773	121.7495057	0	NM_003149 // upstream // 245630 // Hs.56045 // STAC // 6769 // SH3 and cysteine rich domain /// NM_016300 // downstream // 340478 // Hs.475902 // ARPP-21 // 10777 // cyclic AMP-regulated phosphoprotein
3	SNP_A-4246809	rs9861270	36152954	0.800982088	76.76489358	0	NM_003149 // upstream // 244146 // Hs.56045 // STAC // 6769 // SH3 and cysteine rich domain /// NM_016300 // downstream // 341962 // Hs.475902 // ARPP-21 // 10777 // cyclic AMP-regulated phosphoprotein
3	SNP_A-2247067	rs6787068	36153954	0.992121227	118.7147355	0	NM_003149 // upstream // 243146 // Hs.56045 // STAC // 6769 // SH3 and cysteine rich domain /// NM_016300 // downstream // 342962 // Hs.475902 // ARPP-21 // 10777 // cyclic AMP-regulated phosphoprotein
3	SNP_A-2076419	rs4678850	36164220	0.838947266	80.27411305	0	NM_003149 // upstream // 232880 // Hs.56045 // STAC // 6769 // SH3 and cysteine rich domain /// NM_016300 // downstream // 353228 // Hs.475902 // ARPP-21 // 10777 // cyclic AMP-regulated phosphoprotein
3	SNP_A-2099475	rs2044769	36169510	0.838947266	79.35821483	0	NM_003149 // upstream // 227590 // Hs.56045 // STAC // 6769 // SH3 and cysteine rich domain /// NM_016300 // downstream // 358518 // Hs.475902 // ARPP-21 // 10777 // cyclic AMP-regulated phosphoprotein
3	SNP_A-2301384	rs2268757	38480857	1.047099165	24.43187107	0	NM_001106 // intron // 0 // Hs.174273 // ACVR2B // 93 // activin A receptor
3	SNP_A-1813780	rs7630628	41028383	1.012864965	25.64028221	0	NM_001904 // upstream // 187562 // Hs.476018 // CTNNB1 // 1499 // catenin (cadherin-associated protein)
3	SNP_A-2306677	rs404477	41078249	0.930453739	56.08445786	0	NM_001904 // upstream // 137696 // Hs.476018 // CTNNB1 // 1499 // catenin (cadherin-associated protein)
3	SNP_A-2244777	rs416183	41088205	1.034391161	59.88629389	0	NM_001904 // upstream // 127740 // Hs.476018 // CTNNB1 // 1499 // catenin (cadherin-associated protein)
3	SNP_A-2120506	rs11717807	41088331	1.205614547	78.30105716	0	NM_001904 // upstream // 127614 // Hs.476018 // CTNNB1 // 1499 // catenin (cadherin-associated protein)
3	SNP_A-1860245	rs9849221	41097182	0.995630509	54.34879653	0	NM_001904 // upstream // 118763 // Hs.476018 // CTNNB1 // 1499 // catenin (cadherin-associated protein)
3	SNP_A-2139830	rs367027	41108425	0.895240836	39.05043889	0	NM_001904 // upstream // 107520 // Hs.476018 // CTNNB1 // 1499 // catenin (cadherin-associated protein)
3	SNP_A-2140449	rs6782307	42074701	1.087697847	30.46315744	0	NM_001042646 // upstream // 33048 // Hs.535711 // TRAK1 // 22906 // trafficking protein
3	SNP_A-4209434	rs12630101	45981162	0.866936971	30.29155657	0	NM_024513 // intron // 0 // Hs.714847 // FYCO1 // 79443 // FYVE and coiled-coil domain containing 1 /// ENST00000296137 // intron // 0 // Hs.714847 // FYCO1 // 79443 // FYVE and coiled-coil domain containing 1
3	SNP_A-2057908	rs573009	62691342	0.944033632	35.91127024	0	NM_183394 // intron // 0 // Hs.654933 // CADPS // 8618 // Ca++-dependent secretion activator /// NM_183393 // intron // 0 // Hs.654933 // CADPS // 8618 // Ca++-dependent secretion activator /// NM_003716 // intron // 0 // Hs.654933 // CADPS // 8618 // Ca++-dependent secretion activator /// ENST00000283269 // intron // 0 // Hs.654933 // CADPS // 8618 // Ca++-dependent secretion activator /// ENST0…
3	SNP_A-1972912	rs486854	62699711	1.030239519	38.62605261	0	NM_183394 // intron // 0 // Hs.654933 // CADPS // 8618 // Ca++-dependent secretion activator /// NM_183393 // intron // 0 // Hs.654933 // CADPS // 8618 // Ca++-dependent secretion activator /// NM_003716 // intron // 0 // Hs.654933 // CADPS // 8618 // Ca++-dependent secretion activator /// ENST00000283269 // intron // 0 // Hs.654933 // CADPS // 8618 // Ca++-dependent secretion activator /// ENST0…
3	SNP_A-4234662	rs1432583	64102052	2.459405186	63.18580552	0	NM_198859 // intron // 0 // Hs.699317 // PRICKLE2 // 166336 // prickle homolog 2 (Drosophila) /// ENST00000295902 // intron // 0 // Hs.699317 // PRICKLE2 // 166336 // prickle homolog 2 (Drosophila)
3	SNP_A-2183290	rs11130973	64533160	1.2300262	52.43099255	0	NM_182920 // intron // 0 // Hs.656071 // ADAMTS9 // 56999 // ADAM metallopeptidase with thrombospondin type 1 motif
3	SNP_A-4239267	rs4405909	64550669	1.205944204	98.71202692	0	NM_182920 // intron // 0 // Hs.656071 // ADAMTS9 // 56999 // ADAM metallopeptidase with thrombospondin type 1 motif
3	SNP_A-2008768	rs4688486	64557121	2.077004229	217.862149	0	NM_182920 // intron // 0 // Hs.656071 // ADAMTS9 // 56999 // ADAM metallopeptidase with thrombospondin type 1 motif
3	SNP_A-2284388	rs4688212	64561071	1.366129593	125.6743879	0	NM_182920 // intron // 0 // Hs.656071 // ADAMTS9 // 56999 // ADAM metallopeptidase with thrombospondin type 1 motif
3	SNP_A-1882764	rs6802863	64578621	1.357077411	131.8024885	0	NM_182920 // intron // 0 // Hs.656071 // ADAMTS9 // 56999 // ADAM metallopeptidase with thrombospondin type 1 motif
3	SNP_A-1809540	rs10433642	64580895	1.669083875	179.1224064	0	NM_182920 // intron // 0 // Hs.656071 // ADAMTS9 // 56999 // ADAM metallopeptidase with thrombospondin type 1 motif
3	SNP_A-4251483	rs4276176	64584274	1.499276721	146.9903106	0	NM_182920 // intron // 0 // Hs.656071 // ADAMTS9 // 56999 // ADAM metallopeptidase with thrombospondin type 1 motif
3	SNP_A-2155850	rs9812338	64586286	1.639223783	167.2767551	0	NM_182920 // intron // 0 // Hs.656071 // ADAMTS9 // 56999 // ADAM metallopeptidase with thrombospondin type 1 motif
3	SNP_A-2049430	rs9872164	64590599	1.501001905	137.0854867	0	NM_182920 // intron // 0 // Hs.656071 // ADAMTS9 // 56999 // ADAM metallopeptidase with thrombospondin type 1 motif
3	SNP_A-4214802	rs6445421	64595411	1.591110213	145.0277131	0	NM_182920 // intron // 0 // Hs.656071 // ADAMTS9 // 56999 // ADAM metallopeptidase with thrombospondin type 1 motif
3	SNP_A-2094006	rs6549184	69232967	1.044211642	21.20773798	0	NM_006407 // intron // 0 // Hs.716493 // ARL6IP5 // 10550 // ADP-ribosylation-like factor 6 interacting protein 5 /// ENST00000273258 // intron // 0 // Hs.518060 // ARL6IP5 // 10550 // ADP-ribosylation-like factor 6 interacting protein 5
3	SNP_A-1806032	rs6549186	69294645	0.930787914	25.12644437	0	NM_015123 // downstream // 7190 // Hs.709671 // FRMD4B // 23150 // FERM domain containing 4B /// NM_198271 // upstream // 40209 // Hs.350621 // LMOD3 // 56203 // leiomodin 3 (fetal) /// ENST00000264546 // downstream // 7190 // Hs.330463 // FRMD4A // 55691 // FERM domain containing 4A /// ENST00000295572 // upstream // 40238 // Hs.350621 // LMOD3 // 56203 // leiomodin 3 (fetal)
3	SNP_A-2202539	rs12054011	69312666	1.117773742	34.67481129	0	NM_015123 // intron // 0 // Hs.709671 // FRMD4B // 23150 // FERM domain containing 4B /// ENST00000264546 // intron // 0 // Hs.330463 // FRMD4A // 55691 // FERM domain containing 4A
3	SNP_A-1973227	rs12629514	71986093	1.151687255	62.19845968	0	NM_012234 // downstream // 520344 // Hs.7910 // RYBP // 23429 // RING1 and YY1 binding protein /// NM_021935 // upstream // 69046 // Hs.528665 // PROK2 // 60675 // prokineticin 2 /// ENST00000295859 // downstream // 520344 // Hs.712596 // RYBP // 23429 // RING1 and YY1 binding protein /// ENST00000353065 // upstream // 69191 // Hs.528665 // PROK2 // 60675 // prokineticin 2
3	SNP_A-2103642	rs7642780	72011400	1.413506334	79.943223	0	NM_012234 // downstream // 495037 // Hs.7910 // RYBP // 23429 // RING1 and YY1 binding protein /// NM_021935 // upstream // 94353 // Hs.528665 // PROK2 // 60675 // prokineticin 2 /// ENST00000295859 // downstream // 495037 // Hs.712596 // RYBP // 23429 // RING1 and YY1 binding protein /// ENST00000353065 // upstream // 94498 // Hs.528665 // PROK2 // 60675 // prokineticin 2
3	SNP_A-4225714	rs2322168	72012849	1.206939423	61.36841703	0	NM_012234 // downstream // 493588 // Hs.7910 // RYBP // 23429 // RING1 and YY1 binding protein /// NM_021935 // upstream // 95802 // Hs.528665 // PROK2 // 60675 // prokineticin 2 /// ENST00000295859 // downstream // 493588 // Hs.712596 // RYBP // 23429 // RING1 and YY1 binding protein /// ENST00000353065 // upstream // 95947 // Hs.528665 // PROK2 // 60675 // prokineticin 2
3	SNP_A-1944283	rs1995453	72031489	1.694282563	94.58010221	0	NM_012234 // downstream // 474948 // Hs.7910 // RYBP // 23429 // RING1 and YY1 binding protein /// NM_021935 // upstream // 114442 // Hs.528665 // PROK2 // 60675 // prokineticin 2 /// ENST00000295859 // downstream // 474948 // Hs.712596 // RYBP // 23429 // RING1 and YY1 binding protein /// ENST00000353065 // upstream // 114587 // Hs.528665 // PROK2 // 60675 // prokineticin 2
3	SNP_A-1973540	rs17800551	89400005	1.057075082	44.4369942	0	NM_182644 // intron // 0 // Hs.123642 // EPHA3 // 2042 // EPH receptor A3 /// NM_005233 // intron // 0 // Hs.123642 // EPHA3 // 2042 // EPH receptor A3 /// ENST00000336596 // intron // 0 // Hs.123642 // EPHA3 // 2042 // EPH receptor A3
3	SNP_A-2066598	rs1905020	100205870	1.073170442	75.26449377	0	NM_001850 // upstream // 634273 // Hs.654548 // COL8A1 // 1295 // collagen
3	SNP_A-2178053	rs2449014	100209748	1.082053031	73.71523749	0	NM_001850 // upstream // 630395 // Hs.654548 // COL8A1 // 1295 // collagen
3	SNP_A-2300097	rs2470829	100210358	0.898391145	52.2539005	0	NM_001850 // upstream // 629785 // Hs.654548 // COL8A1 // 1295 // collagen
3	SNP_A-2154726	rs2470846	100212236	0.946136835	57.8331003	0	NM_001850 // upstream // 627907 // Hs.654548 // COL8A1 // 1295 // collagen
3	SNP_A-1973623	rs1383904	100212597	1.071300148	72.45873703	0	NM_001850 // upstream // 627546 // Hs.654548 // COL8A1 // 1295 // collagen
3	SNP_A-1954512	rs2462224	100217330	1.091174373	77.31898567	0	NM_001850 // upstream // 622813 // Hs.654548 // COL8A1 // 1295 // collagen
3	SNP_A-1897451	rs2462239	100221529	1.273936482	98.07190199	0	NM_001850 // upstream // 618614 // Hs.654548 // COL8A1 // 1295 // collagen
3	SNP_A-1791087	rs2462199	100234111	1.049969379	82.59602409	0	NM_001850 // upstream // 606032 // Hs.654548 // COL8A1 // 1295 // collagen
3	SNP_A-4206924	rs2449007	100250730	1.047482567	85.06532553	0	NM_001850 // upstream // 589413 // Hs.654548 // COL8A1 // 1295 // collagen
3	SNP_A-1893670	rs2462216	100252615	1.257115271	114.9720364	0	NM_001850 // upstream // 587528 // Hs.654548 // COL8A1 // 1295 // collagen
3	SNP_A-2285942	rs7627598	100281152	1.327531307	85.61476156	0	NM_001850 // upstream // 558991 // Hs.654548 // COL8A1 // 1295 // collagen
3	SNP_A-4245710	rs1404092	100296733	1.333913171	81.64194973	0	NM_001850 // upstream // 543410 // Hs.654548 // COL8A1 // 1295 // collagen
3	SNP_A-4199989	rs2966552	100315550	1.252260994	52.93295161	0	NM_001850 // upstream // 524593 // Hs.654548 // COL8A1 // 1295 // collagen
3	SNP_A-1973635	rs2700647	100590022	1.036041493	47.96295652	0	NM_001850 // upstream // 250121 // Hs.654548 // COL8A1 // 1295 // collagen
3	SNP_A-1924935	rs2448966	100611973	1.022480744	34.87469466	0	NM_001850 // upstream // 228170 // Hs.654548 // COL8A1 // 1295 // collagen
3	SNP_A-2078770	rs9822518	104112490	0.056525394	25.0611557	0	NM_001627 // upstream // 2455912 // Hs.591293 // ALCAM // 214 // activated leukocyte cell adhesion molecule /// NM_175056 // downstream // 431115 // Hs.352213 // ZPLD1 // 131368 // zona pellucida-like domain containing 1 /// ENST00000306107 // upstream // 2455912 // Hs.591293 // ALCAM // 214 // activated leukocyte cell adhesion molecule /// ENST00000306176 // downstream // 431115 // Hs.352213 // …
3	SNP_A-2102724	rs16845818	104132340	0.063867147	23.99676318	0	NM_001627 // upstream // 2436062 // Hs.591293 // ALCAM // 214 // activated leukocyte cell adhesion molecule /// NM_175056 // downstream // 450965 // Hs.352213 // ZPLD1 // 131368 // zona pellucida-like domain containing 1 /// ENST00000306107 // upstream // 2436062 // Hs.591293 // ALCAM // 214 // activated leukocyte cell adhesion molecule /// ENST00000306176 // downstream // 450965 // Hs.352213 // …
3	SNP_A-2137997	rs1606200	104806316	1.106950851	33.15019327	0	NM_001627 // upstream // 1762086 // Hs.591293 // ALCAM // 214 // activated leukocyte cell adhesion molecule /// NM_175056 // downstream // 1124941 // Hs.352213 // ZPLD1 // 131368 // zona pellucida-like domain containing 1 /// ENST00000306107 // upstream // 1762086 // Hs.591293 // ALCAM // 214 // activated leukocyte cell adhesion molecule /// ENST00000306176 // downstream // 1124941 // Hs.352213 /…
3	SNP_A-1955438	rs1379623	104940769	1.307160021	80.09929158	0	NM_001627 // upstream // 1627633 // Hs.591293 // ALCAM // 214 // activated leukocyte cell adhesion molecule /// NM_175056 // downstream // 1259394 // Hs.352213 // ZPLD1 // 131368 // zona pellucida-like domain containing 1 /// ENST00000306107 // upstream // 1627633 // Hs.591293 // ALCAM // 214 // activated leukocyte cell adhesion molecule /// ENST00000306176 // downstream // 1259394 // Hs.352213 /…
3	SNP_A-1908960	rs2608443	104945095	0.995571304	50.9409178	0	NM_001627 // upstream // 1623307 // Hs.591293 // ALCAM // 214 // activated leukocyte cell adhesion molecule /// NM_175056 // downstream // 1263720 // Hs.352213 // ZPLD1 // 131368 // zona pellucida-like domain containing 1 /// ENST00000306107 // upstream // 1623307 // Hs.591293 // ALCAM // 214 // activated leukocyte cell adhesion molecule /// ENST00000306176 // downstream // 1263720 // Hs.352213 /…
3	SNP_A-1973731	rs1457830	104950760	1.491964001	101.3176944	0	NM_001627 // upstream // 1617642 // Hs.591293 // ALCAM // 214 // activated leukocyte cell adhesion molecule /// NM_175056 // downstream // 1269385 // Hs.352213 // ZPLD1 // 131368 // zona pellucida-like domain containing 1 /// ENST00000306107 // upstream // 1617642 // Hs.591293 // ALCAM // 214 // activated leukocyte cell adhesion molecule /// ENST00000306176 // downstream // 1269385 // Hs.352213 /…
3	SNP_A-2134718	rs2608426	104950813	1.42440044	94.7403465	0	NM_001627 // upstream // 1617589 // Hs.591293 // ALCAM // 214 // activated leukocyte cell adhesion molecule /// NM_175056 // downstream // 1269438 // Hs.352213 // ZPLD1 // 131368 // zona pellucida-like domain containing 1 /// ENST00000306107 // upstream // 1617589 // Hs.591293 // ALCAM // 214 // activated leukocyte cell adhesion molecule /// ENST00000306176 // downstream // 1269438 // Hs.352213 /…
3	SNP_A-2088360	rs2677213	104951003	1.418773547	94.19256554	0	NM_001627 // upstream // 1617399 // Hs.591293 // ALCAM // 214 // activated leukocyte cell adhesion molecule /// NM_175056 // downstream // 1269628 // Hs.352213 // ZPLD1 // 131368 // zona pellucida-like domain containing 1 /// ENST00000306107 // upstream // 1617399 // Hs.591293 // ALCAM // 214 // activated leukocyte cell adhesion molecule /// ENST00000306176 // downstream // 1269628 // Hs.352213 /…
3	SNP_A-2008934	rs3115268	104951292	1.428728791	95.16171368	0	NM_001627 // upstream // 1617110 // Hs.591293 // ALCAM // 214 // activated leukocyte cell adhesion molecule /// NM_175056 // downstream // 1269917 // Hs.352213 // ZPLD1 // 131368 // zona pellucida-like domain containing 1 /// ENST00000306107 // upstream // 1617110 // Hs.591293 // ALCAM // 214 // activated leukocyte cell adhesion molecule /// ENST00000306176 // downstream // 1269917 // Hs.352213 /…
3	SNP_A-1797637	rs1119110	104957416	1.428728791	95.16171368	0	NM_001627 // upstream // 1610986 // Hs.591293 // ALCAM // 214 // activated leukocyte cell adhesion molecule /// NM_175056 // downstream // 1276041 // Hs.352213 // ZPLD1 // 131368 // zona pellucida-like domain containing 1 /// ENST00000306107 // upstream // 1610986 // Hs.591293 // ALCAM // 214 // activated leukocyte cell adhesion molecule /// ENST00000306176 // downstream // 1276041 // Hs.352213 /…
3	SNP_A-2047520	rs2608418	104957654	1.442272034	96.48015549	0	NM_001627 // upstream // 1610748 // Hs.591293 // ALCAM // 214 // activated leukocyte cell adhesion molecule /// NM_175056 // downstream // 1276279 // Hs.352213 // ZPLD1 // 131368 // zona pellucida-like domain containing 1 /// ENST00000306107 // upstream // 1610748 // Hs.591293 // ALCAM // 214 // activated leukocyte cell adhesion molecule /// ENST00000306176 // downstream // 1276279 // Hs.352213 /…
3	SNP_A-1974168	rs1515577	121611630	0.933894021	55.12980941	0	NM_007085 // intron // 0 // Hs.269512 // FSTL1 // 11167 // follistatin-like 1 /// ENST00000295633 // intron // 0 // Hs.269512 // FSTL1 // 11167 // follistatin-like 1
3	SNP_A-2054075	rs1259293	121622551	1.05258702	70.00974682	0	NM_007085 // intron // 0 // Hs.269512 // FSTL1 // 11167 // follistatin-like 1 /// ENST00000295633 // intron // 0 // Hs.269512 // FSTL1 // 11167 // follistatin-like 1
3	SNP_A-2095017	rs1520881	121637890	1.12811517	79.93294624	0	NM_007085 // intron // 0 // Hs.269512 // FSTL1 // 11167 // follistatin-like 1 /// ENST00000295633 // intron // 0 // Hs.269512 // FSTL1 // 11167 // follistatin-like 1
3	SNP_A-1947415	rs1123897	121639724	1.229536435	83.77378052	0	NM_007085 // intron // 0 // Hs.269512 // FSTL1 // 11167 // follistatin-like 1 /// ENST00000295633 // intron // 0 // Hs.269512 // FSTL1 // 11167 // follistatin-like 1
3	SNP_A-2243026	rs1267675	121647787	1.133868968	71.30873985	0	NM_007085 // intron // 0 // Hs.269512 // FSTL1 // 11167 // follistatin-like 1 /// ENST00000295633 // intron // 0 // Hs.269512 // FSTL1 // 11167 // follistatin-like 1
3	SNP_A-1810848	rs2971381	122036646	1.441229553	75.44159255	0	NM_014980 // upstream // 73093 // Hs.477315 // STXBP5L // 9515 // syntaxin binding protein 5-like /// NM_005513 // downstream // 52040 // Hs.445272 // GTF2E1 // 2960 // general transcription factor IIE
3	SNP_A-1819468	rs6765680	124798626	1.04389383	48.20959635	0	NM_053027 // downstream // 15208 // Hs.477375 // MYLK // 4638 // myosin light chain kinase /// NM_198402 // upstream // 12012 // Hs.705480 // PTPLB // 201562 // protein tyrosine phosphatase-like (proline instead of catalytic arginine)
3	SNP_A-2070935	rs702032	124854663	1.465193111	54.54623467	0	NM_053026 // intron // 0 // Hs.477375 // MYLK // 4638 // myosin light chain kinase /// NM_053025 // intron // 0 // Hs.477375 // MYLK // 4638 // myosin light chain kinase /// NM_053028 // intron // 0 // Hs.477375 // MYLK // 4638 // myosin light chain kinase /// NM_053027 // intron // 0 // Hs.477375 // MYLK // 4638 // myosin light chain kinase /// ENST00000354792 // intron // 0 // Hs.477375 // MYLK…
3	SNP_A-2237504	rs10934756	127406075	1.142025411	47.21686553	0	NM_014079 // downstream // 138093 // Hs.272215 // KLF15 // 28999 // Kruppel-like factor 15 /// NM_012190 // upstream // 23900 // Hs.434435 // ALDH1L1 // 10840 // aldehyde dehydrogenase 1 family
3	SNP_A-1893603	rs10470321	127466118	1.386057725	39.29947974	0	NM_014079 // downstream // 78050 // Hs.272215 // KLF15 // 28999 // Kruppel-like factor 15 /// NM_012190 // upstream // 83943 // Hs.434435 // ALDH1L1 // 10840 // aldehyde dehydrogenase 1 family
3	SNP_A-2069932	rs10470322	127466300	1.386057725	34.99533053	0	NM_014079 // downstream // 77868 // Hs.272215 // KLF15 // 28999 // Kruppel-like factor 15 /// NM_012190 // upstream // 84125 // Hs.434435 // ALDH1L1 // 10840 // aldehyde dehydrogenase 1 family
3	SNP_A-4283074	rs12106894	128549015	1.427643342	52.3653896	0	NM_016372 // downstream // 225582 // Hs.6418 // TPRA1 // 131601 // transmembrane protein
3	SNP_A-2248317	rs6800019	128661837	1.121118888	30.95275089	0	NM_016372 // downstream // 112760 // Hs.6418 // TPRA1 // 131601 // transmembrane protein
3	SNP_A-4271753	rs7620937	128666680	1.189573116	34.11565087	0	NM_016372 // downstream // 107917 // Hs.6418 // TPRA1 // 131601 // transmembrane protein
3	SNP_A-2267600	rs11921456	130063691	0.935740379	25.04499807	0	NM_014049 // upstream // 17331 // Hs.567482 // ACAD9 // 28976 // acyl-Coenzyme A dehydrogenase family
3	SNP_A-4287552	rs1680778	130096875	1.433410257	78.32917256	0	NM_014049 // CDS // 0 // Hs.567482 // ACAD9 // 28976 // acyl-Coenzyme A dehydrogenase family
3	SNP_A-4291130	rs1683787	130109711	1.395303052	68.78244638	0	NM_014049 // intron // 0 // Hs.567482 // ACAD9 // 28976 // acyl-Coenzyme A dehydrogenase family
3	SNP_A-2193611	rs1683816	130133885	1.057663741	38.00124958	0	NM_020741 // downstream // 38583 // Hs.518247 // KIAA1257 // 57501 // KIAA1257 /// NM_014049 // downstream // 19239 // Hs.567482 // ACAD9 // 28976 // acyl-Coenzyme A dehydrogenase family
3	SNP_A-1877964	rs2128490	130143676	1.282984975	46.53844248	0	NM_020741 // downstream // 28792 // Hs.518247 // KIAA1257 // 57501 // KIAA1257 /// NM_014049 // downstream // 29030 // Hs.567482 // ACAD9 // 28976 // acyl-Coenzyme A dehydrogenase family
3	SNP_A-4226504	rs1396332	131829685	1.24303758	35.3648886	0	NM_001102608 // intron // 0 // Hs.591282 // COL6A6 // 131873 // collagen type VI alpha 6 /// ENST00000358511 // intron // 0 // Hs.591282 // COL6A6 // 131873 // collagen type VI alpha 6
3	SNP_A-4290788	rs3737999	132429963	1.376946584	72.85095201	0	NM_024800 // intron // 0 // Hs.657336 // NEK11 // 79858 // NIMA (never in mitosis gene a)- related kinase 11 /// NM_001146003 // intron // 0 // Hs.657336 // NEK11 // 79858 // NIMA (never in mitosis gene a)- related kinase 11 /// ENST00000383366 // intron // 0 // Hs.657336 // NEK11 // 79858 // NIMA (never in mitosis gene a)- related kinase 11
3	SNP_A-1974342	rs3738000	132430125	1.499483633	82.4940467	0	NM_001146003 // CDS // 0 // Hs.657336 // NEK11 // 79858 // NIMA (never in mitosis gene a)- related kinase 11 /// NM_024800 // CDS // 0 // Hs.657336 // NEK11 // 79858 // NIMA (never in mitosis gene a)- related kinase 11 /// ENST00000383366 // exon // 0 // Hs.657336 // NEK11 // 79858 // NIMA (never in mitosis gene a)- related kinase 11
3	SNP_A-4207191	rs16836146	132436440	0.907099014	32.07123778	0	NM_024800 // intron // 0 // Hs.657336 // NEK11 // 79858 // NIMA (never in mitosis gene a)- related kinase 11 /// NM_001146003 // intron // 0 // Hs.657336 // NEK11 // 79858 // NIMA (never in mitosis gene a)- related kinase 11 /// ENST00000383366 // intron // 0 // Hs.657336 // NEK11 // 79858 // NIMA (never in mitosis gene a)- related kinase 11
3	SNP_A-1860559	rs12695555	132460590	0.847726335	38.53538593	0	NM_024800 // intron // 0 // Hs.657336 // NEK11 // 79858 // NIMA (never in mitosis gene a)- related kinase 11 /// NM_001146003 // intron // 0 // Hs.657336 // NEK11 // 79858 // NIMA (never in mitosis gene a)- related kinase 11 /// ENST00000383366 // intron // 0 // Hs.657336 // NEK11 // 79858 // NIMA (never in mitosis gene a)- related kinase 11
3	AFFX-SNP_10649117	rs16836269	132487760	1.360791935	61.78846788	0	NM_024800 // intron // 0 // Hs.657336 // NEK11 // 79858 // NIMA (never in mitosis gene a)- related kinase 11 /// NM_001146003 // intron // 0 // Hs.657336 // NEK11 // 79858 // NIMA (never in mitosis gene a)- related kinase 11 /// ENST00000383366 // intron // 0 // Hs.657336 // NEK11 // 79858 // NIMA (never in mitosis gene a)- related kinase 11
3	SNP_A-1859109	rs2336820	132489348	1.368376897	62.30372056	0	NM_024800 // intron // 0 // Hs.657336 // NEK11 // 79858 // NIMA (never in mitosis gene a)- related kinase 11 /// NM_001146003 // intron // 0 // Hs.657336 // NEK11 // 79858 // NIMA (never in mitosis gene a)- related kinase 11 /// ENST00000383366 // intron // 0 // Hs.657336 // NEK11 // 79858 // NIMA (never in mitosis gene a)- related kinase 11
3	SNP_A-2029993	rs4300985	132540257	1.36500304	72.58854793	0	NM_024800 // intron // 0 // Hs.657336 // NEK11 // 79858 // NIMA (never in mitosis gene a)- related kinase 11 /// NM_001146003 // intron // 0 // Hs.657336 // NEK11 // 79858 // NIMA (never in mitosis gene a)- related kinase 11 /// ENST00000383366 // intron // 0 // Hs.657336 // NEK11 // 79858 // NIMA (never in mitosis gene a)- related kinase 11
3	SNP_A-4245591	rs7644558	132549003	1.373394961	73.25517483	0	NM_024800 // intron // 0 // Hs.657336 // NEK11 // 79858 // NIMA (never in mitosis gene a)- related kinase 11 /// NM_001146003 // intron // 0 // Hs.657336 // NEK11 // 79858 // NIMA (never in mitosis gene a)- related kinase 11 /// ENST00000383366 // intron // 0 // Hs.657336 // NEK11 // 79858 // NIMA (never in mitosis gene a)- related kinase 11
3	SNP_A-1933566	rs16836493	132564794	1.371727017	89.66606221	0	NR_002949 // intron // 0 // --- // NUDT16P // 152195 // nudix (nucleoside diphosphate linked moiety X)-type motif 16 pseudogene /// ENST00000359850 // upstream // 18602 // Hs.591313 // NUDT16 // 131870 // nudix (nucleoside diphosphate linked moiety X)-type motif 16 /// ENST00000383366 // downstream // 12801 // Hs.657336 // NEK11 // 79858 // NIMA (never in mitosis gene a)- related kinase 11
3	SNP_A-2262580	rs6439295	132605421	1.591012296	77.31705251	0	NM_007208 // downstream // 58314 // Hs.205163 // MRPL3 // 11222 // mitochondrial ribosomal protein L3 /// NM_152395 // downstream // 17802 // Hs.591313 // NUDT16 // 131870 // nudix (nucleoside diphosphate linked moiety X)-type motif 16 /// ENST00000264995 // downstream // 58314 // Hs.205163 // MRPL3 // 11222 // mitochondrial ribosomal protein L3 /// ENST00000359850 // downstream // 17802 // Hs.59…
3	SNP_A-2064101	rs12485766	134134566	1.46398648	162.3415826	0	NM_001136469 // upstream // 105294 // Hs.191616 // TMEM108 // 66000 // transmembrane protein 108 /// NR_002811 // downstream // 58826 // --- // NCRNA00119 // 348808 // non-protein coding RNA 119 /// ENST00000321871 // upstream // 112867 // Hs.191616 // TMEM108 // 66000 // transmembrane protein 108 /// ENST00000356232 // downstream // 255255 // Hs.170737 // UBA5 // 79876 // ubiquitin-like modifier…
3	SNP_A-2274404	rs13079107	134142964	1.468362894	175.0420533	0	NM_001136469 // upstream // 96896 // Hs.191616 // TMEM108 // 66000 // transmembrane protein 108 /// NR_002811 // downstream // 67224 // --- // NCRNA00119 // 348808 // non-protein coding RNA 119 /// ENST00000321871 // upstream // 104469 // Hs.191616 // TMEM108 // 66000 // transmembrane protein 108 /// ENST00000356232 // downstream // 263653 // Hs.170737 // UBA5 // 79876 // ubiquitin-like modifier …
3	AFFX-SNP_6293118	rs4634112	134143980	1.474293749	176.0626981	0	NM_001136469 // upstream // 95880 // Hs.191616 // TMEM108 // 66000 // transmembrane protein 108 /// NR_002811 // downstream // 68240 // --- // NCRNA00119 // 348808 // non-protein coding RNA 119 /// ENST00000321871 // upstream // 103453 // Hs.191616 // TMEM108 // 66000 // transmembrane protein 108 /// ENST00000356232 // downstream // 264669 // Hs.170737 // UBA5 // 79876 // ubiquitin-like modifier …
3	SNP_A-4226515	rs11926496	134147050	1.438019256	167.6173919	0	NM_001136469 // upstream // 92810 // Hs.191616 // TMEM108 // 66000 // transmembrane protein 108 /// NR_002811 // downstream // 71310 // --- // NCRNA00119 // 348808 // non-protein coding RNA 119 /// ENST00000321871 // upstream // 100383 // Hs.191616 // TMEM108 // 66000 // transmembrane protein 108 /// ENST00000356232 // downstream // 267739 // Hs.170737 // UBA5 // 79876 // ubiquitin-like modifier …
3	SNP_A-4293992	rs13077501	134155358	1.442984137	171.9099718	0	NM_001136469 // upstream // 84502 // Hs.191616 // TMEM108 // 66000 // transmembrane protein 108 /// NR_002811 // downstream // 79618 // --- // NCRNA00119 // 348808 // non-protein coding RNA 119 /// ENST00000321871 // upstream // 92075 // Hs.191616 // TMEM108 // 66000 // transmembrane protein 108 /// ENST00000356232 // downstream // 276047 // Hs.170737 // UBA5 // 79876 // ubiquitin-like modifier a…
3	SNP_A-2098836	rs17353336	134155671	1.423410491	168.2676598	0	NM_001136469 // upstream // 84189 // Hs.191616 // TMEM108 // 66000 // transmembrane protein 108 /// NR_002811 // downstream // 79931 // --- // NCRNA00119 // 348808 // non-protein coding RNA 119 /// ENST00000321871 // upstream // 91762 // Hs.191616 // TMEM108 // 66000 // transmembrane protein 108 /// ENST00000356232 // downstream // 276360 // Hs.170737 // UBA5 // 79876 // ubiquitin-like modifier a…
3	SNP_A-1885079	rs17431810	134157013	1.508033525	183.1466374	0	NM_001136469 // upstream // 82847 // Hs.191616 // TMEM108 // 66000 // transmembrane protein 108 /// NR_002811 // downstream // 81273 // --- // NCRNA00119 // 348808 // non-protein coding RNA 119 /// ENST00000321871 // upstream // 90420 // Hs.191616 // TMEM108 // 66000 // transmembrane protein 108 /// ENST00000356232 // downstream // 277702 // Hs.170737 // UBA5 // 79876 // ubiquitin-like modifier a…
3	SNP_A-1933191	rs12496296	134157072	1.516600542	183.4659598	0	NM_001136469 // upstream // 82788 // Hs.191616 // TMEM108 // 66000 // transmembrane protein 108 /// NR_002811 // downstream // 81332 // --- // NCRNA00119 // 348808 // non-protein coding RNA 119 /// ENST00000321871 // upstream // 90361 // Hs.191616 // TMEM108 // 66000 // transmembrane protein 108 /// ENST00000356232 // downstream // 277761 // Hs.170737 // UBA5 // 79876 // ubiquitin-like modifier a…
3	SNP_A-1877855	rs6806298	134166556	1.401754766	193.0985045	0	NM_001136469 // upstream // 73304 // Hs.191616 // TMEM108 // 66000 // transmembrane protein 108 /// NR_002811 // downstream // 90816 // --- // NCRNA00119 // 348808 // non-protein coding RNA 119 /// ENST00000321871 // upstream // 80877 // Hs.191616 // TMEM108 // 66000 // transmembrane protein 108 /// ENST00000356232 // downstream // 287245 // Hs.170737 // UBA5 // 79876 // ubiquitin-like modifier a…
3	SNP_A-2009131	rs4543014	134167561	1.418940221	196.5896549	0	NM_001136469 // upstream // 72299 // Hs.191616 // TMEM108 // 66000 // transmembrane protein 108 /// NR_002811 // downstream // 91821 // --- // NCRNA00119 // 348808 // non-protein coding RNA 119 /// ENST00000321871 // upstream // 79872 // Hs.191616 // TMEM108 // 66000 // transmembrane protein 108 /// ENST00000356232 // downstream // 288250 // Hs.170737 // UBA5 // 79876 // ubiquitin-like modifier a…
3	SNP_A-2040520	rs6439372	134170207	1.342834913	188.2141876	0	NM_001136469 // upstream // 69653 // Hs.191616 // TMEM108 // 66000 // transmembrane protein 108 /// NR_002811 // downstream // 94467 // --- // NCRNA00119 // 348808 // non-protein coding RNA 119 /// ENST00000321871 // upstream // 77226 // Hs.191616 // TMEM108 // 66000 // transmembrane protein 108 /// ENST00000356232 // downstream // 290896 // Hs.170737 // UBA5 // 79876 // ubiquitin-like modifier a…
3	SNP_A-2247740	rs9824252	134188001	1.244029003	173.6562076	0	NM_001136469 // upstream // 51859 // Hs.191616 // TMEM108 // 66000 // transmembrane protein 108 /// NR_002811 // downstream // 112261 // --- // NCRNA00119 // 348808 // non-protein coding RNA 119 /// ENST00000321871 // upstream // 59432 // Hs.191616 // TMEM108 // 66000 // transmembrane protein 108 /// ENST00000356232 // downstream // 308690 // Hs.170737 // UBA5 // 79876 // ubiquitin-like modifier …
3	SNP_A-1936472	rs1013391	134208053	1.306885549	147.7219938	0	NM_001136469 // upstream // 31807 // Hs.191616 // TMEM108 // 66000 // transmembrane protein 108 /// NR_002811 // downstream // 132313 // --- // NCRNA00119 // 348808 // non-protein coding RNA 119 /// ENST00000321871 // upstream // 39380 // Hs.191616 // TMEM108 // 66000 // transmembrane protein 108 /// ENST00000356232 // downstream // 328742 // Hs.170737 // UBA5 // 79876 // ubiquitin-like modifier …
3	SNP_A-1807720	rs6763815	134208565	1.234907438	135.2958095	0	NM_001136469 // upstream // 31295 // Hs.191616 // TMEM108 // 66000 // transmembrane protein 108 /// NR_002811 // downstream // 132825 // --- // NCRNA00119 // 348808 // non-protein coding RNA 119 /// ENST00000321871 // upstream // 38868 // Hs.191616 // TMEM108 // 66000 // transmembrane protein 108 /// ENST00000356232 // downstream // 329254 // Hs.170737 // UBA5 // 79876 // ubiquitin-like modifier …
3	SNP_A-4234193	rs9869948	134222815	0.729928405	42.45443767	0	NM_001136469 // upstream // 17045 // Hs.191616 // TMEM108 // 66000 // transmembrane protein 108 /// NR_002811 // downstream // 147075 // --- // NCRNA00119 // 348808 // non-protein coding RNA 119 /// ENST00000321871 // upstream // 24618 // Hs.191616 // TMEM108 // 66000 // transmembrane protein 108 /// ENST00000356232 // downstream // 343504 // Hs.170737 // UBA5 // 79876 // ubiquitin-like modifier …
3	SNP_A-4209716	rs939572	134225534	1.190963887	121.8054077	0	NM_001136469 // upstream // 14326 // Hs.191616 // TMEM108 // 66000 // transmembrane protein 108 /// NR_002811 // downstream // 149794 // --- // NCRNA00119 // 348808 // non-protein coding RNA 119 /// ENST00000321871 // upstream // 21899 // Hs.191616 // TMEM108 // 66000 // transmembrane protein 108 /// ENST00000356232 // downstream // 346223 // Hs.170737 // UBA5 // 79876 // ubiquitin-like modifier …
3	SNP_A-2163507	rs9872008	134227139	1.26140549	137.0839501	0	NM_001136469 // upstream // 12721 // Hs.191616 // TMEM108 // 66000 // transmembrane protein 108 /// NR_002811 // downstream // 151399 // --- // NCRNA00119 // 348808 // non-protein coding RNA 119 /// ENST00000321871 // upstream // 20294 // Hs.191616 // TMEM108 // 66000 // transmembrane protein 108 /// ENST00000356232 // downstream // 347828 // Hs.170737 // UBA5 // 79876 // ubiquitin-like modifier …
3	SNP_A-1884584	rs1464403	134234389	1.217049602	135.9150667	0	NM_001136469 // upstream // 5471 // Hs.191616 // TMEM108 // 66000 // transmembrane protein 108 /// NR_002811 // downstream // 158649 // --- // NCRNA00119 // 348808 // non-protein coding RNA 119 /// ENST00000321871 // upstream // 13044 // Hs.191616 // TMEM108 // 66000 // transmembrane protein 108 /// ENST00000356232 // downstream // 355078 // Hs.170737 // UBA5 // 79876 // ubiquitin-like modifier a…
3	SNP_A-1842371	rs7633217	134238872	1.015586373	93.72407077	0	NM_001136469 // upstream // 988 // Hs.191616 // TMEM108 // 66000 // transmembrane protein 108 /// NR_002811 // downstream // 163132 // --- // NCRNA00119 // 348808 // non-protein coding RNA 119 /// ENST00000321871 // upstream // 8561 // Hs.191616 // TMEM108 // 66000 // transmembrane protein 108 /// ENST00000356232 // downstream // 359561 // Hs.170737 // UBA5 // 79876 // ubiquitin-like modifier act…
3	SNP_A-4230914	rs1568478	134243117	1.296260735	137.5605867	0	NM_023943 // intron // 0 // Hs.191616 // TMEM108 // 66000 // transmembrane protein 108 /// NM_001136469 // intron // 0 // Hs.191616 // TMEM108 // 66000 // transmembrane protein 108 /// ENST00000321871 // upstream // 4316 // Hs.191616 // TMEM108 // 66000 // transmembrane protein 108 /// ENST00000356232 // downstream // 363806 // Hs.170737 // UBA5 // 79876 // ubiquitin-like modifier activating enzy…
3	SNP_A-4283041	rs2030444	134244374	1.227016121	126.2886495	0	NM_023943 // intron // 0 // Hs.191616 // TMEM108 // 66000 // transmembrane protein 108 /// NM_001136469 // intron // 0 // Hs.191616 // TMEM108 // 66000 // transmembrane protein 108 /// ENST00000321871 // upstream // 3059 // Hs.191616 // TMEM108 // 66000 // transmembrane protein 108 /// ENST00000356232 // downstream // 365063 // Hs.170737 // UBA5 // 79876 // ubiquitin-like modifier activating enzy…
3	SNP_A-2260372	rs4854680	134245860	1.229573988	130.9483911	0	NM_023943 // intron // 0 // Hs.191616 // TMEM108 // 66000 // transmembrane protein 108 /// NM_001136469 // intron // 0 // Hs.191616 // TMEM108 // 66000 // transmembrane protein 108 /// ENST00000321871 // upstream // 1573 // Hs.191616 // TMEM108 // 66000 // transmembrane protein 108 /// ENST00000356232 // downstream // 366549 // Hs.170737 // UBA5 // 79876 // ubiquitin-like modifier activating enzy…
3	SNP_A-4275300	rs2049149	134259591	1.327803727	127.2770524	0	NM_023943 // intron // 0 // Hs.191616 // TMEM108 // 66000 // transmembrane protein 108 /// NM_001136469 // intron // 0 // Hs.191616 // TMEM108 // 66000 // transmembrane protein 108 /// ENST00000321871 // intron // 0 // Hs.191616 // TMEM108 // 66000 // transmembrane protein 108
3	SNP_A-2195117	rs9836009	134268070	1.242609173	109.1876965	0	NM_023943 // intron // 0 // Hs.191616 // TMEM108 // 66000 // transmembrane protein 108 /// NM_001136469 // intron // 0 // Hs.191616 // TMEM108 // 66000 // transmembrane protein 108 /// ENST00000321871 // intron // 0 // Hs.191616 // TMEM108 // 66000 // transmembrane protein 108
3	SNP_A-4218217	rs4487238	134273547	0.885476082	61.64224491	0	NM_023943 // intron // 0 // Hs.191616 // TMEM108 // 66000 // transmembrane protein 108 /// NM_001136469 // intron // 0 // Hs.191616 // TMEM108 // 66000 // transmembrane protein 108 /// ENST00000321871 // intron // 0 // Hs.191616 // TMEM108 // 66000 // transmembrane protein 108
3	SNP_A-2294033	rs9860508	134277643	1.215857762	102.7533489	0	NM_023943 // intron // 0 // Hs.191616 // TMEM108 // 66000 // transmembrane protein 108 /// NM_001136469 // intron // 0 // Hs.191616 // TMEM108 // 66000 // transmembrane protein 108 /// ENST00000321871 // intron // 0 // Hs.191616 // TMEM108 // 66000 // transmembrane protein 108
3	SNP_A-4298995	rs9859356	134294894	0.958875559	51.8726723	0	NM_023943 // intron // 0 // Hs.191616 // TMEM108 // 66000 // transmembrane protein 108 /// NM_001136469 // intron // 0 // Hs.191616 // TMEM108 // 66000 // transmembrane protein 108 /// ENST00000321871 // intron // 0 // Hs.191616 // TMEM108 // 66000 // transmembrane protein 108
3	SNP_A-4194218	rs9870797	135478142	1.502613874	72.96841372	0	NM_016201 // downstream // 78737 // Hs.426312 // AMOTL2 // 51421 // angiomotin like 2 /// NM_002958 // upstream // 25866 // Hs.654562 // RYK // 6259 // RYK receptor-like tyrosine kinase /// ENST00000249883 // downstream // 78737 // Hs.426312 // AMOTL2 // 51421 // angiomotin like 2 /// ENST00000296084 // upstream // 25958 // Hs.654562 // RYK // 6259 // RYK receptor-like tyrosine kinase
3	SNP_A-2298120	rs9851596	136065807	1.007806774	32.05870462	0	NM_004441 // intron // 0 // Hs.116092 // EPHB1 // 2047 // EPH receptor B1 /// ENST00000398015 // intron // 0 // Hs.116092 // EPHB1 // 2047 // EPH receptor B1
3	SNP_A-4198953	rs9834972	138613440	1.286334949	68.20565278	0	NM_004189 // upstream // 352828 // Hs.248184 // SOX14 // 8403 // SRY (sex determining region Y)-box 14 /// NM_144717 // downstream // 400830 // Hs.61232 // IL20RB // 53833 // interleukin 20 receptor beta /// ENST00000306087 // upstream // 352828 // Hs.248184 // SOX14 // 8403 // SRY (sex determining region Y)-box 14 /// ENST00000329582 // downstream // 400830 // Hs.61232 // IL20RB // 53833 // inte…
3	SNP_A-1852010	rs9836078	138640295	1.292455214	70.81105785	0	NM_004189 // upstream // 325973 // Hs.248184 // SOX14 // 8403 // SRY (sex determining region Y)-box 14 /// NM_144717 // downstream // 427685 // Hs.61232 // IL20RB // 53833 // interleukin 20 receptor beta /// ENST00000306087 // upstream // 325973 // Hs.248184 // SOX14 // 8403 // SRY (sex determining region Y)-box 14 /// ENST00000329582 // downstream // 427685 // Hs.61232 // IL20RB // 53833 // inte…
3	SNP_A-1868235	rs9878890	138640860	0.93389568	40.62953977	0	NM_004189 // upstream // 325408 // Hs.248184 // SOX14 // 8403 // SRY (sex determining region Y)-box 14 /// NM_144717 // downstream // 428250 // Hs.61232 // IL20RB // 53833 // interleukin 20 receptor beta /// ENST00000306087 // upstream // 325408 // Hs.248184 // SOX14 // 8403 // SRY (sex determining region Y)-box 14 /// ENST00000329582 // downstream // 428250 // Hs.61232 // IL20RB // 53833 // inte…
3	SNP_A-4272697	rs9828544	138641869	1.058558845	50.06034742	0	NM_004189 // upstream // 324399 // Hs.248184 // SOX14 // 8403 // SRY (sex determining region Y)-box 14 /// NM_144717 // downstream // 429259 // Hs.61232 // IL20RB // 53833 // interleukin 20 receptor beta /// ENST00000306087 // upstream // 324399 // Hs.248184 // SOX14 // 8403 // SRY (sex determining region Y)-box 14 /// ENST00000329582 // downstream // 429259 // Hs.61232 // IL20RB // 53833 // inte…
3	SNP_A-4239842	rs9828671	138651111	1.296554946	71.27761885	0	NM_004189 // upstream // 315157 // Hs.248184 // SOX14 // 8403 // SRY (sex determining region Y)-box 14 /// NM_144717 // downstream // 438501 // Hs.61232 // IL20RB // 53833 // interleukin 20 receptor beta /// ENST00000306087 // upstream // 315157 // Hs.248184 // SOX14 // 8403 // SRY (sex determining region Y)-box 14 /// ENST00000329582 // downstream // 438501 // Hs.61232 // IL20RB // 53833 // inte…
3	SNP_A-2143674	rs10935257	138819439	1.186700737	33.5139486	0	NM_004189 // upstream // 146829 // Hs.248184 // SOX14 // 8403 // SRY (sex determining region Y)-box 14 /// NM_144717 // downstream // 606829 // Hs.61232 // IL20RB // 53833 // interleukin 20 receptor beta /// ENST00000306087 // upstream // 146829 // Hs.248184 // SOX14 // 8403 // SRY (sex determining region Y)-box 14 /// ENST00000329582 // downstream // 606829 // Hs.61232 // IL20RB // 53833 // inte…
3	SNP_A-1836022	rs13434189	140580173	1.265597684	78.25804638	0	NR_023350 // intron // 0 // --- // COPB2 // 9276 // coatomer protein complex
3	SNP_A-4194094	rs17395255	140582309	1.196278369	71.59683156	0	NR_023350 // intron // 0 // --- // COPB2 // 9276 // coatomer protein complex
3	SNP_A-4283602	rs17395304	140582557	1.196278369	70.68401369	0	NR_023350 // intron // 0 // --- // COPB2 // 9276 // coatomer protein complex
3	SNP_A-1795699	rs9839681	140622641	1.162548896	106.3725559	0	NM_004164 // downstream // 31775 // Hs.655516 // RBP2 // 5948 // retinol binding protein 2
3	SNP_A-2021680	rs6801875	140637172	1.163158958	76.12884301	0	NM_004164 // downstream // 17244 // Hs.655516 // RBP2 // 5948 // retinol binding protein 2
3	SNP_A-1881518	rs10935328	140643365	1.162903261	64.58751538	0	NM_004164 // downstream // 11051 // Hs.655516 // RBP2 // 5948 // retinol binding protein 2
3	SNP_A-2063098	rs978835	140665088	1.123709372	69.60105411	0	NM_004164 // intron // 0 // Hs.655516 // RBP2 // 5948 // retinol binding protein 2
3	SNP_A-4245252	rs35674260	140677594	1.105906792	69.8217125	0	NM_004164 // intron // 0 // Hs.655516 // RBP2 // 5948 // retinol binding protein 2
3	SNP_A-4194859	rs11714276	140873503	0.846528865	26.84527743	0	NM_178177 // intron // 0 // Hs.208673 // NMNAT3 // 349565 // nicotinamide nucleotide adenylyltransferase 3 /// ENST00000339837 // intron // 0 // Hs.208673 // NMNAT3 // 349565 // nicotinamide nucleotide adenylyltransferase 3 /// ENST00000406164 // intron // 0 // Hs.208673 // NMNAT3 // 349565 // nicotinamide nucleotide adenylyltransferase 3
3	SNP_A-2075818	rs4683680	140915301	1.660414142	85.54271458	0	NM_022131 // upstream // 221415 // Hs.158529 // CLSTN2 // 64084 // calsyntenin 2 /// NM_178177 // upstream // 35771 // Hs.208673 // NMNAT3 // 349565 // nicotinamide nucleotide adenylyltransferase 3 /// ENST00000332210 // upstream // 221605 // Hs.158529 // CLSTN2 // 64084 // calsyntenin 2 /// ENST00000406164 // upstream // 35752 // Hs.208673 // NMNAT3 // 349565 // nicotinamide nucleotide adenylylt…
3	SNP_A-2283441	rs9823690	142273269	1.283426044	59.66524373	0	NM_080862 // intron // 0 // Hs.655112 // SPSB4 // 92369 // splA/ryanodine receptor domain and SOCS box containing 4 /// ENST00000310546 // intron // 0 // Hs.655112 // SPSB4 // 92369 // splA/ryanodine receptor domain and SOCS box containing 4 /// ENST00000393014 // intron // 0 // --- // --- // --- // ---
3	SNP_A-1885909	rs6789472	144339430	1.14894009	54.03145816	0	NM_002586 // upstream // 38163 // Hs.509545 // PBX2 // 5089 // pre-B-cell leukemia homeobox 2 /// NM_004267 // downstream // 14930 // Hs.8786 // CHST2 // 9435 // carbohydrate (N-acetylglucosamine-6-O) sulfotransferase 2 /// ENST00000383270 // upstream // 38163 // Hs.509545 // PBX2 // 5089 // pre-B-cell leukemia homeobox 2 /// ENST00000309575 // downstream // 14930 // Hs.8786 // CHST2 // 9435 // c…
3	SNP_A-1974614	rs1900994	144345909	1.098339021	49.19791995	0	NM_002586 // upstream // 31684 // Hs.509545 // PBX2 // 5089 // pre-B-cell leukemia homeobox 2 /// NM_004267 // downstream // 21409 // Hs.8786 // CHST2 // 9435 // carbohydrate (N-acetylglucosamine-6-O) sulfotransferase 2 /// ENST00000383270 // upstream // 31684 // Hs.509545 // PBX2 // 5089 // pre-B-cell leukemia homeobox 2 /// ENST00000309575 // downstream // 21409 // Hs.8786 // CHST2 // 9435 // c…
3	SNP_A-2134701	rs9859273	147449442	1.29707922	43.21165968	0	NM_001128305 // intron // 0 // Hs.477869 // PLSCR4 // 57088 // phospholipid scramblase 4 /// NM_001128306 // intron // 0 // Hs.477869 // PLSCR4 // 57088 // phospholipid scramblase 4 /// NM_001128304 // intron // 0 // Hs.477869 // PLSCR4 // 57088 // phospholipid scramblase 4 /// NM_020353 // intron // 0 // Hs.477869 // PLSCR4 // 57088 // phospholipid scramblase 4 /// ENST00000354952 // intron // 0…
3	SNP_A-4216525	rs2120381	147739169	0.917471148	29.86142952	0	NM_021105 // intron // 0 // Hs.130759 // PLSCR1 // 5359 // phospholipid scramblase 1 /// ENST00000342435 // intron // 0 // Hs.130759 // PLSCR1 // 5359 // phospholipid scramblase 1
3	SNP_A-1816933	rs1882974	147739997	0.901074132	29.29022788	0	NM_021105 // intron // 0 // Hs.130759 // PLSCR1 // 5359 // phospholipid scramblase 1 /// ENST00000342435 // intron // 0 // Hs.130759 // PLSCR1 // 5359 // phospholipid scramblase 1
3	SNP_A-2102812	rs1379078	149422040	1.061931678	37.70917971	0	NM_031850 // upstream // 476307 // Hs.477887 // AGTR1 // 185 // angiotensin II receptor
3	SNP_A-2215924	rs16860228	149438686	5.72623912	330.1212054	0	NM_031850 // upstream // 459661 // Hs.477887 // AGTR1 // 185 // angiotensin II receptor
3	SNP_A-1974804	rs9837142	151260359	0.872120716	60.68550121	0	NM_014779 // upstream // 349118 // Hs.715600 // TSC22D2 // 9819 // TSC22 domain family
3	SNP_A-1974805	rs6788080	151260463	12.64472871	1758.031194	0	NM_014779 // upstream // 349014 // Hs.715600 // TSC22D2 // 9819 // TSC22 domain family
3	SNP_A-4304463	rs3851356	151970892	1.136853607	44.74749266	0	NM_174878 // downstream // 156151 // Hs.380222 // CLRN1 // 7401 // clarin 1 /// NM_005067 // upstream // 6939 // Hs.477959 // SIAH2 // 6478 // seven in absentia homolog 2 (Drosophila) /// ENST00000327047 // downstream // 156151 // Hs.380222 // CLRN1 // 7401 // clarin 1 /// ENST00000312960 // upstream // 6939 // Hs.477959 // SIAH2 // 6478 // seven in absentia homolog 2 (Drosophila)
3	SNP_A-2254229	rs2649734	158830334	0.982256221	33.97185883	0	NM_003030 // downstream // 466159 // Hs.55967 // SHOX2 // 6474 // short stature homeobox 2 /// NM_001130001 // downstream // 28618 // Hs.259046 // C3orf55 // 152078 // chromosome 3 open reading frame 55 /// ENST00000389589 // downstream // 466159 // Hs.55967 // SHOX2 // 6474 // short stature homeobox 2 /// ENST00000362010 // upstream // 126504 // Hs.658046 // VEPH1 // 79674 // ventricular zone ex…
3	SNP_A-4218342	rs1392187	158848015	1.000314087	31.50308927	0	NM_003030 // downstream // 448478 // Hs.55967 // SHOX2 // 6474 // short stature homeobox 2 /// NM_001130001 // downstream // 46299 // Hs.259046 // C3orf55 // 152078 // chromosome 3 open reading frame 55 /// ENST00000389589 // downstream // 448478 // Hs.55967 // SHOX2 // 6474 // short stature homeobox 2 /// ENST00000362010 // upstream // 144185 // Hs.658046 // VEPH1 // 79674 // ventricular zone ex…
3	SNP_A-2211295	rs2047173	161123212	6.049518282	203.4791757	0	NM_000882 // upstream // 66110 // Hs.673 // IL12A // 3592 // interleukin 12A (natural killer cell stimulatory factor 1
3	SNP_A-4209818	rs3933789	163720582	1.034701928	28.47120371	0	NM_001041 // downstream // 2458798 // Hs.429596 // SI // 6476 // sucrase-isomaltase (alpha-glucosidase) /// NM_001080440 // downstream // 1016158 // Hs.585021 // OTOL1 // 131149 // otolin-1 /// ENST00000264382 // downstream // 2458798 // Hs.429596 // SI // 6476 // sucrase-isomaltase (alpha-glucosidase) /// ENST00000355731 // upstream // 1090499 // Hs.419463 // RPL23A // 6147 // ribosomal protein …
3	SNP_A-2228206	rs7626385	165294222	1.047975148	33.04942039	0	NM_001041 // downstream // 885158 // Hs.429596 // SI // 6476 // sucrase-isomaltase (alpha-glucosidase) /// NM_001080440 // downstream // 2589798 // Hs.585021 // OTOL1 // 131149 // otolin-1 /// ENST00000264382 // downstream // 885158 // Hs.429596 // SI // 6476 // sucrase-isomaltase (alpha-glucosidase) /// ENST00000355731 // upstream // 2664139 // Hs.419463 // RPL23A // 6147 // ribosomal protein L2…
3	SNP_A-1853105	rs10936408	165353361	0.893724052	25.63504344	0	NM_001041 // downstream // 826019 // Hs.429596 // SI // 6476 // sucrase-isomaltase (alpha-glucosidase) /// NM_001080440 // downstream // 2648937 // Hs.585021 // OTOL1 // 131149 // otolin-1 /// ENST00000264382 // downstream // 826019 // Hs.429596 // SI // 6476 // sucrase-isomaltase (alpha-glucosidase) /// ENST00000355731 // upstream // 2723278 // Hs.419463 // RPL23A // 6147 // ribosomal protein L2…
3	SNP_A-2227327	rs41365946	174790872	7.702416215	743.0525944	0	NM_014932 // intron // 0 // Hs.478289 // NLGN1 // 22871 // neuroligin 1 /// ENST00000361589 // upstream // 14210 // Hs.478289 // NLGN1 // 22871 // neuroligin 1 /// ENST00000351008 // upstream // 449172 // Hs.444236 // SPATA16 // 83893 // spermatogenesis associated 16
3	SNP_A-2059129	rs531838	175865771	1.163755904	53.75944878	0	NM_207015 // upstream // 194033 // Hs.660010 // NAALADL2 // 254827 // N-acetylated alpha-linked acidic dipeptidase-like 2 /// NM_014932 // downstream // 381961 // Hs.478289 // NLGN1 // 22871 // neuroligin 1 /// ENST00000316366 // upstream // 431489 // Hs.565848 // NAALADL2 // 254827 // N-acetylated alpha-linked acidic dipeptidase-like 2 /// ENST00000361589 // downstream // 381961 // Hs.478289 // …
3	SNP_A-2063006	rs496278	175866837	1.132231662	51.38103081	0	NM_207015 // upstream // 192967 // Hs.660010 // NAALADL2 // 254827 // N-acetylated alpha-linked acidic dipeptidase-like 2 /// NM_014932 // downstream // 383027 // Hs.478289 // NLGN1 // 22871 // neuroligin 1 /// ENST00000316366 // upstream // 430423 // Hs.565848 // NAALADL2 // 254827 // N-acetylated alpha-linked acidic dipeptidase-like 2 /// ENST00000361589 // downstream // 383027 // Hs.478289 // …
3	SNP_A-2046945	rs566216	175869998	1.224036267	58.30743762	0	NM_207015 // upstream // 189806 // Hs.660010 // NAALADL2 // 254827 // N-acetylated alpha-linked acidic dipeptidase-like 2 /// NM_014932 // downstream // 386188 // Hs.478289 // NLGN1 // 22871 // neuroligin 1 /// ENST00000316366 // upstream // 427262 // Hs.565848 // NAALADL2 // 254827 // N-acetylated alpha-linked acidic dipeptidase-like 2 /// ENST00000361589 // downstream // 386188 // Hs.478289 // …
3	SNP_A-2214176	rs536210	175870136	1.151156393	52.80885006	0	NM_207015 // upstream // 189668 // Hs.660010 // NAALADL2 // 254827 // N-acetylated alpha-linked acidic dipeptidase-like 2 /// NM_014932 // downstream // 386326 // Hs.478289 // NLGN1 // 22871 // neuroligin 1 /// ENST00000316366 // upstream // 427124 // Hs.565848 // NAALADL2 // 254827 // N-acetylated alpha-linked acidic dipeptidase-like 2 /// ENST00000361589 // downstream // 386326 // Hs.478289 // …
3	SNP_A-1851436	rs475170	175884479	1.46875278	77.33015862	0	NM_207015 // upstream // 175325 // Hs.660010 // NAALADL2 // 254827 // N-acetylated alpha-linked acidic dipeptidase-like 2 /// NM_014932 // downstream // 400669 // Hs.478289 // NLGN1 // 22871 // neuroligin 1 /// ENST00000316366 // upstream // 412781 // Hs.565848 // NAALADL2 // 254827 // N-acetylated alpha-linked acidic dipeptidase-like 2 /// ENST00000361589 // downstream // 400669 // Hs.478289 // …
3	SNP_A-2101061	rs6809556	176318826	1.05316852	33.86061004	0	NM_207015 // intron // 0 // Hs.660010 // NAALADL2 // 254827 // N-acetylated alpha-linked acidic dipeptidase-like 2 /// ENST00000316366 // intron // 0 // Hs.565848 // NAALADL2 // 254827 // N-acetylated alpha-linked acidic dipeptidase-like 2
3	SNP_A-2236692	rs6443434	178403166	1.287295198	28.84616782	0	NR_002959 // downstream // 421597 // Hs.719009 // SNORA18 // 677805 // small nucleolar RNA
3	SNP_A-2053746	rs6443440	178407101	1.334647137	30.47988434	0	NR_002959 // downstream // 417662 // Hs.719009 // SNORA18 // 677805 // small nucleolar RNA
3	SNP_A-2046394	rs10936969	179701998	1.530796945	32.7846189	0	NM_181361 // upstream // 34919 // Hs.478368 // KCNMB2 // 10242 // potassium large conductance calcium-activated channel
3	AFFX-SNP_1892712	rs3914869	181499938	1.148248328	37.08980909	0	NM_001042601 // upstream // 302673 // Hs.43213 // TTC14 // 151613 // tetratricopeptide repeat domain 14 /// NM_016559 // upstream // 262727 // Hs.478393 // PEX5L // 51555 // peroxisomal biogenesis factor 5-like /// ENST00000382584 // upstream // 302686 // Hs.43213 // TTC14 // 151613 // tetratricopeptide repeat domain 14 /// ENST00000263963 // upstream // 262727 // --- // --- // --- // ---
3	SNP_A-2093635	rs9842781	181602616	1.092129745	34.18142513	0	NM_001042601 // upstream // 199995 // Hs.43213 // TTC14 // 151613 // tetratricopeptide repeat domain 14 /// NM_016559 // upstream // 365405 // Hs.478393 // PEX5L // 51555 // peroxisomal biogenesis factor 5-like /// ENST00000382584 // upstream // 200008 // Hs.43213 // TTC14 // 151613 // tetratricopeptide repeat domain 14 /// ENST00000263963 // upstream // 365405 // --- // --- // --- // ---
3	SNP_A-2291333	rs6443696	181612686	0.920605479	25.03368476	0	NM_001042601 // upstream // 189925 // Hs.43213 // TTC14 // 151613 // tetratricopeptide repeat domain 14 /// NM_016559 // upstream // 375475 // Hs.478393 // PEX5L // 51555 // peroxisomal biogenesis factor 5-like /// ENST00000382584 // upstream // 189938 // Hs.43213 // TTC14 // 151613 // tetratricopeptide repeat domain 14 /// ENST00000263963 // upstream // 375475 // --- // --- // --- // ---
3	SNP_A-1805221	rs7653021	182472325	1.663957196	52.51458603	0	NR_004053 // upstream // 338519 // --- // SOX2OT // 347689 // SOX2 overlapping transcript (non-protein coding) /// NM_145261 // upstream // 282101 // Hs.230601 // DNAJC19 // 131118 // DnaJ (Hsp40) homolog
3	SNP_A-2101249	rs12493138	185841870	1.247458963	26.93022141	0	NM_022149 // downstream // 68979 // Hs.306123 // MAGEF1 // 64110 // melanoma antigen family F
3	SNP_A-2009394	rs4686730	187288687	1.354755107	48.59340313	0	NM_004454 // intron // 0 // Hs.43697 // ETV5 // 2119 // ets variant 5 /// ENST00000306376 // intron // 0 // Hs.43697 // ETV5 // 2119 // ets variant 5
3	SNP_A-2204093	rs1516728	187312585	1.332193819	42.24178633	0	NM_001080745 // downstream // 35100 // Hs.683449 // DGKG // 1608 // diacylglycerol kinase
3	SNP_A-4263950	rs2268846	187398807	1.053009655	44.75005331	0	NM_001080745 // intron // 0 // Hs.683449 // DGKG // 1608 // diacylglycerol kinase
3	SNP_A-4297453	rs6806091	189720459	1.309494785	37.13954313	0	NM_005578 // intron // 0 // Hs.444362 // LPP // 4026 // LIM domain containing preferred translocation partner in lipoma /// ENST00000312675 // intron // 0 // Hs.444362 // LPP // 4026 // LIM domain containing preferred translocation partner in lipoma
3	SNP_A-2056797	rs10937363	189853277	1.584591531	37.01633924	0	NM_005578 // intron // 0 // Hs.444362 // LPP // 4026 // LIM domain containing preferred translocation partner in lipoma /// ENST00000312675 // intron // 0 // Hs.444362 // LPP // 4026 // LIM domain containing preferred translocation partner in lipoma
3	SNP_A-1975646	rs4687010	190158426	1.377025052	60.44412636	0	NM_198485 // upstream // 214030 // Hs.338851 // TPRG1 // 285386 // tumor protein p63 regulated 1 /// NM_005578 // downstream // 78291 // Hs.444362 // LPP // 4026 // LIM domain containing preferred translocation partner in lipoma /// ENST00000345063 // upstream // 214030 // Hs.338851 // TPRG1 // 285386 // tumor protein p63 regulated 1 /// ENST00000312675 // downstream // 78291 // Hs.444362 // LPP …
3	SNP_A-4201539	rs710488	190169916	1.117773742	47.20853084	0	NM_198485 // upstream // 202540 // Hs.338851 // TPRG1 // 285386 // tumor protein p63 regulated 1 /// NM_005578 // downstream // 89781 // Hs.444362 // LPP // 4026 // LIM domain containing preferred translocation partner in lipoma /// ENST00000345063 // upstream // 202540 // Hs.338851 // TPRG1 // 285386 // tumor protein p63 regulated 1 /// ENST00000312675 // downstream // 89781 // Hs.444362 // LPP …
3	SNP_A-1939580	rs6801286	190303541	1.418004058	32.15357883	0	NM_198485 // upstream // 68915 // Hs.338851 // TPRG1 // 285386 // tumor protein p63 regulated 1 /// NM_005578 // downstream // 223406 // Hs.444362 // LPP // 4026 // LIM domain containing preferred translocation partner in lipoma /// ENST00000345063 // upstream // 68915 // Hs.338851 // TPRG1 // 285386 // tumor protein p63 regulated 1 /// ENST00000312675 // downstream // 223406 // Hs.444362 // LPP …
3	SNP_A-2079856	rs1568710	192827617	1.080174164	19.49325547	0	NM_004113 // downstream // 514760 // Hs.584758 // FGF12 // 2257 // fibroblast growth factor 12 /// NM_001083308 // downstream // 165678 // Hs.690618 // PYDC2 // 152138 // pyrin domain containing 2 /// ENST00000392454 // downstream // 514806 // Hs.584758 // FGF12 // 2257 // fibroblast growth factor 12 /// ENST00000408977 // downstream // 165678 // --- // --- // --- // ---
3	SNP_A-4297840	rs6444668	194063955	1.338127471	61.16108002	0	NM_178496 // intron // 0 // Hs.151443 // C3orf59 // 151963 // chromosome 3 open reading frame 59 /// ENST00000392452 // intron // 0 // Hs.151443 // C3orf59 // 151963 // chromosome 3 open reading frame 59
3	SNP_A-2039838	rs1500609	194068302	1.434628067	62.42579087	0	NM_178496 // intron // 0 // Hs.151443 // C3orf59 // 151963 // chromosome 3 open reading frame 59 /// ENST00000392452 // intron // 0 // Hs.151443 // C3orf59 // 151963 // chromosome 3 open reading frame 59
3	SNP_A-4209919	rs1553257	194075842	1.458486904	60.59750673	0	NM_178496 // intron // 0 // Hs.151443 // C3orf59 // 151963 // chromosome 3 open reading frame 59 /// ENST00000392452 // intron // 0 // Hs.151443 // C3orf59 // 151963 // chromosome 3 open reading frame 59
3	SNP_A-1868873	rs6789147	195570200	1.080374008	40.31141132	0	NM_001135057 // intron // 0 // Hs.288467 // LRRC15 // 131578 // leucine rich repeat containing 15 /// NM_130830 // intron // 0 // Hs.288467 // LRRC15 // 131578 // leucine rich repeat containing 15 /// ENST00000347624 // intron // 0 // Hs.288467 // LRRC15 // 131578 // leucine rich repeat containing 15
3	SNP_A-1854721	rs9814135	195575399	1.113824343	44.87189762	0	NM_004488 // downstream // 21439 // Hs.73734 // GP5 // 2814 // glycoprotein V (platelet) /// NM_130830 // upstream // 3638 // Hs.288467 // LRRC15 // 131578 // leucine rich repeat containing 15 /// ENST00000323007 // downstream // 21439 // Hs.73734 // GP5 // 2814 // glycoprotein V (platelet) /// ENST00000347624 // upstream // 3638 // Hs.288467 // LRRC15 // 131578 // leucine rich repeat containing …
3	SNP_A-2030822	rs1466733	195602287	1.251280304	58.86661251	0	NM_024524 // downstream // 2406 // Hs.529609 // ATP13A3 // 79572 // ATPase type 13A3 /// NM_004488 // upstream // 1979 // Hs.73734 // GP5 // 2814 // glycoprotein V (platelet) /// ENST00000256031 // downstream // 2410 // Hs.529609 // ATP13A3 // 79572 // ATPase type 13A3 /// ENST00000401815 // upstream // 1915 // Hs.73734 // GP5 // 2814 // glycoprotein V (platelet)
3	SNP_A-4194908	rs1356359	196174151	1.099475895	39.11601752	0	NM_152531 // downstream // 96152 // Hs.478741 // C3orf21 // 152002 // chromosome 3 open reading frame 21 /// NM_176782 // downstream // 214621 // Hs.234786 // FAM151A // 338094 // family with sequence similarity 151
4	SNP_A-1953650	rs4600860	5559389	1.359031302	39.06752713	0	NM_005750 // upstream // 18394 // Hs.177972 // C4orf6 // 10141 // chromosome 4 open reading frame 6 /// NM_018401 // downstream // 5763 // Hs.133062 // STK32B // 55351 // serine/threonine kinase 32B /// ENST00000195455 // upstream // 18394 // Hs.177972 // C4orf6 // 10141 // chromosome 4 open reading frame 6 /// ENST00000282908 // downstream // 5763 // Hs.133062 // STK32B // 55351 // serine/threon…
4	SNP_A-1899111	rs2369861	5606882	1.183681289	19.39793388	0	NM_147127 // downstream // 8172 // Hs.87306 // EVC2 // 132884 // Ellis van Creveld syndrome 2 /// NM_005750 // downstream // 26456 // Hs.177972 // C4orf6 // 10141 // chromosome 4 open reading frame 6 /// ENST00000344408 // downstream // 8172 // Hs.87306 // EVC2 // 132884 // Ellis van Creveld syndrome 2 /// ENST00000195455 // downstream // 26456 // Hs.177972 // C4orf6 // 10141 // chromosome 4 open…
4	SNP_A-4288116	rs11737430	7540135	0.9558688	37.42700233	0	NM_020777 // intron // 0 // Hs.479099 // SORCS2 // 57537 // sortilin-related VPS10 domain containing receptor 2 /// ENST00000403286 // intron // 0 // Hs.479099 // SORCS2 // 57537 // sortilin-related VPS10 domain containing receptor 2
4	SNP_A-2313702	rs11730684	7541400	1.190813185	54.85126789	0	NM_020777 // intron // 0 // Hs.479099 // SORCS2 // 57537 // sortilin-related VPS10 domain containing receptor 2 /// ENST00000403286 // intron // 0 // Hs.479099 // SORCS2 // 57537 // sortilin-related VPS10 domain containing receptor 2
4	SNP_A-2174168	rs4689131	7547757	1.047853915	47.78385651	0	NM_020777 // intron // 0 // Hs.479099 // SORCS2 // 57537 // sortilin-related VPS10 domain containing receptor 2 /// ENST00000403286 // intron // 0 // Hs.479099 // SORCS2 // 57537 // sortilin-related VPS10 domain containing receptor 2
4	SNP_A-1975908	rs7437940	7938400	1.232090401	47.34679996	0	NM_001134647 // intron // 0 // Hs.529369 // AFAP1 // 60312 // actin filament associated protein 1 /// NM_198595 // intron // 0 // Hs.529369 // AFAP1 // 60312 // actin filament associated protein 1 /// ENST00000358461 // intron // 0 // Hs.529369 // AFAP1 // 60312 // actin filament associated protein 1
4	SNP_A-2076839	rs17832709	7957913	1.197808389	47.2228198	0	NM_001134647 // intron // 0 // Hs.529369 // AFAP1 // 60312 // actin filament associated protein 1 /// NM_198595 // intron // 0 // Hs.529369 // AFAP1 // 60312 // actin filament associated protein 1 /// ENST00000358461 // intron // 0 // Hs.529369 // AFAP1 // 60312 // actin filament associated protein 1
4	SNP_A-2108998	rs1344223	7982535	0.954547369	31.8363535	0	NM_001134647 // intron // 0 // Hs.529369 // AFAP1 // 60312 // actin filament associated protein 1 /// NM_198595 // intron // 0 // Hs.529369 // AFAP1 // 60312 // actin filament associated protein 1 /// ENST00000358461 // intron // 0 // Hs.529369 // AFAP1 // 60312 // actin filament associated protein 1
4	SNP_A-4255034	rs10023177	9854053	0.711128771	35.62309477	0	NM_006519 // upstream // 167666 // Hs.445999 // DYNLT1 // 6993 // dynein
4	SNP_A-1975954	rs4697985	9865035	1.00124093	68.22091413	0	NM_006519 // upstream // 156684 // Hs.445999 // DYNLT1 // 6993 // dynein
4	SNP_A-2306482	rs4697734	9865310	1.00124093	68.22091413	0	NM_006519 // upstream // 156409 // Hs.445999 // DYNLT1 // 6993 // dynein
4	SNP_A-4226910	rs4697736	9868932	0.993546992	63.18827468	0	NM_006519 // upstream // 152787 // Hs.445999 // DYNLT1 // 6993 // dynein
4	SNP_A-4221724	rs2869214	9874731	1.021761296	78.13135965	0	NM_006519 // upstream // 146988 // Hs.445999 // DYNLT1 // 6993 // dynein
4	SNP_A-4277047	rs7670692	9876176	0.862620508	56.33850352	0	NM_006519 // upstream // 145543 // Hs.445999 // DYNLT1 // 6993 // dynein
4	SNP_A-1975964	rs4698012	9894446	0.977706206	77.88925422	0	NM_006519 // upstream // 127273 // Hs.445999 // DYNLT1 // 6993 // dynein
4	SNP_A-1839477	rs2024280	9900911	0.89378774	68.63213888	0	NM_006519 // upstream // 120808 // Hs.445999 // DYNLT1 // 6993 // dynein
4	SNP_A-2273901	rs4698028	9921314	0.943327561	56.95087842	0	NM_006519 // upstream // 100405 // Hs.445999 // DYNLT1 // 6993 // dynein
4	SNP_A-2132458	rs6810699	9923123	1.07578602	67.96719638	0	NM_006519 // upstream // 98596 // Hs.445999 // DYNLT1 // 6993 // dynein
4	SNP_A-2092449	rs3960280	10640553	1.046136193	46.7021982	0	NM_080594 // upstream // 338771 // Hs.355643 // RNPS1 // 10921 // RNA binding protein S1
4	SNP_A-2136428	rs4345174	10668941	1.005659787	36.60369612	0	NM_080594 // upstream // 310383 // Hs.355643 // RNPS1 // 10921 // RNA binding protein S1
4	SNP_A-2219404	rs1388869	11363749	1.171233351	30.22378385	0	NR_003132 // upstream // 1580385 // --- // HSP90AB2P // 391634 // heat shock protein 90kDa alpha (cytosolic)
4	SNP_A-1881022	rs7692306	16902030	1.096700008	32.69966555	0	NR_002921 // downstream // 29436 // Hs.674388 // SNORA75 // 654321 // small nucleolar RNA
4	SNP_A-2177711	rs924972	18074454	0.943061023	22.99860001	0	NM_000982 // upstream // 1349999 // Hs.381123 // RPL21 // 6144 // ribosomal protein L21 /// NM_153686 // upstream // 441971 // Hs.446201 // LCORL // 254251 // ligand dependent nuclear receptor corepressor-like /// ENST00000273739 // upstream // 1789878 // Hs.709761 // SLIT2 // 9353 // slit homolog 2 (Drosophila) /// ENST00000326877 // upstream // 441977 // Hs.446201 // LCORL // 254251 // ligand d…
4	SNP_A-2121765	rs2658111	18111534	0.940047967	27.35405038	0	NM_000982 // upstream // 1312919 // Hs.381123 // RPL21 // 6144 // ribosomal protein L21 /// NM_153686 // upstream // 479051 // Hs.446201 // LCORL // 254251 // ligand dependent nuclear receptor corepressor-like /// ENST00000273739 // upstream // 1752798 // Hs.709761 // SLIT2 // 9353 // slit homolog 2 (Drosophila) /// ENST00000326877 // upstream // 479057 // Hs.446201 // LCORL // 254251 // ligand d…
4	SNP_A-4284156	rs7657801	21653334	1.539536725	61.81691097	0	NM_145290 // downstream // 344762 // Hs.99195 // GPR125 // 166647 // G protein-coupled receptor 125 /// NM_147182 // upstream // 93862 // Hs.655705 // KCNIP4 // 80333 // Kv channel interacting protein 4 /// ENST00000334304 // downstream // 344762 // Hs.99195 // GPR125 // 166647 // G protein-coupled receptor 125 /// ENST00000382150 // upstream // 738707 // Hs.655705 // KCNIP4 // 80333 // Kv channe…
4	SNP_A-1899629	rs1512099	25618059	2.461080903	66.22303048	0	NM_203283 // upstream // 312370 // Hs.479396 // RBPJ // 3516 // recombination signal binding protein for immunoglobulin kappa J region /// NM_001145432 // downstream // 77461 // Hs.479386 // LOC389203 // 389203 // hypothetical protein LOC389203 /// ENST00000342295 // upstream // 312370 // Hs.479396 // RBPJ // 3516 // recombination signal binding protein for immunoglobulin kappa J region /// ENST0…
4	SNP_A-4272817	rs41388644	26961306	5.724191334	275.2046703	0	NM_002589 // upstream // 3369828 // Hs.479439 // PCDH7 // 5099 // protocadherin 7 /// NM_020860 // downstream // 326400 // Hs.135763 // STIM2 // 57620 // stromal interaction molecule 2 /// ENST00000361762 // upstream // 3369828 // Hs.479439 // PCDH7 // 5099 // protocadherin 7 /// ENST00000237364 // downstream // 325205 // --- // STIM2 // 57620 // stromal interaction molecule 2
4	SNP_A-2054650	rs986866	28010012	1.140018999	28.9941835	0	NM_002589 // upstream // 2321122 // Hs.479439 // PCDH7 // 5099 // protocadherin 7 /// NM_020860 // downstream // 1375106 // Hs.135763 // STIM2 // 57620 // stromal interaction molecule 2 /// ENST00000361762 // upstream // 2321122 // Hs.479439 // PCDH7 // 5099 // protocadherin 7 /// ENST00000237364 // downstream // 1373911 // --- // STIM2 // 57620 // stromal interaction molecule 2
4	SNP_A-1876449	rs9990848	32739241	1.198472648	43.58304917	0	NM_015230 // downstream // 3004775 // Hs.479451 // ARAP2 // 116984 // ArfGAP with RhoGAP domain
4	SNP_A-1915417	rs28577134	32742832	1.119990389	36.1568081	0	NM_015230 // downstream // 3001184 // Hs.479451 // ARAP2 // 116984 // ArfGAP with RhoGAP domain
4	SNP_A-4296231	rs4349633	41179969	1.348023538	59.95715156	0	NM_001112717 // intron // 0 // Hs.335163 // LIMCH1 // 22998 // LIM and calponin homology domains 1 /// NM_001112718 // intron // 0 // Hs.335163 // LIMCH1 // 22998 // LIM and calponin homology domains 1 /// NM_014988 // intron // 0 // Hs.335163 // LIMCH1 // 22998 // LIM and calponin homology domains 1 /// ENST00000313860 // intron // 0 // Hs.335163 // LIMCH1 // 22998 // LIM and calponin homology d…
4	SNP_A-4277343	rs4339249	41179983	1.371979392	61.55874307	0	NM_001112717 // intron // 0 // Hs.335163 // LIMCH1 // 22998 // LIM and calponin homology domains 1 /// NM_001112718 // intron // 0 // Hs.335163 // LIMCH1 // 22998 // LIM and calponin homology domains 1 /// NM_014988 // intron // 0 // Hs.335163 // LIMCH1 // 22998 // LIM and calponin homology domains 1 /// ENST00000313860 // intron // 0 // Hs.335163 // LIMCH1 // 22998 // LIM and calponin homology d…
4	SNP_A-2030504	rs1000023	41249260	0.984530684	40.93239562	0	NM_001112717 // intron // 0 // Hs.335163 // LIMCH1 // 22998 // LIM and calponin homology domains 1 /// NM_001112718 // intron // 0 // Hs.335163 // LIMCH1 // 22998 // LIM and calponin homology domains 1 /// NM_014988 // intron // 0 // Hs.335163 // LIMCH1 // 22998 // LIM and calponin homology domains 1 /// ENST00000313860 // intron // 0 // Hs.335163 // LIMCH1 // 22998 // LIM and calponin homology d…
4	SNP_A-1809094	rs7681875	41251179	0.974439939	40.15792657	0	NM_001112717 // intron // 0 // Hs.335163 // LIMCH1 // 22998 // LIM and calponin homology domains 1 /// NM_001112718 // intron // 0 // Hs.335163 // LIMCH1 // 22998 // LIM and calponin homology domains 1 /// NM_014988 // intron // 0 // Hs.335163 // LIMCH1 // 22998 // LIM and calponin homology domains 1 /// ENST00000313860 // intron // 0 // Hs.335163 // LIMCH1 // 22998 // LIM and calponin homology d…
4	SNP_A-1905191	rs4352505	41284602	1.198142177	52.5877587	0	NM_001112717 // intron // 0 // Hs.335163 // LIMCH1 // 22998 // LIM and calponin homology domains 1 /// NM_001112718 // intron // 0 // Hs.335163 // LIMCH1 // 22998 // LIM and calponin homology domains 1 /// NM_014988 // intron // 0 // Hs.335163 // LIMCH1 // 22998 // LIM and calponin homology domains 1 /// ENST00000313860 // intron // 0 // Hs.335163 // LIMCH1 // 22998 // LIM and calponin homology d…
4	SNP_A-2093138	rs4386634	41285436	1.18281175	51.50841627	0	NM_001112717 // intron // 0 // Hs.335163 // LIMCH1 // 22998 // LIM and calponin homology domains 1 /// NM_001112718 // intron // 0 // Hs.335163 // LIMCH1 // 22998 // LIM and calponin homology domains 1 /// NM_014988 // intron // 0 // Hs.335163 // LIMCH1 // 22998 // LIM and calponin homology domains 1 /// ENST00000313860 // intron // 0 // Hs.335163 // LIMCH1 // 22998 // LIM and calponin homology d…
4	SNP_A-1874135	rs17674224	47772086	1.721992604	172.1824395	0	NM_003328 // intron // 0 // Hs.479669 // TXK // 7294 // TXK tyrosine kinase /// ENST00000264316 // intron // 0 // Hs.479669 // TXK // 7294 // TXK tyrosine kinase
4	SNP_A-4264193	rs4589663	47775330	1.396645558	128.5559555	0	NM_003328 // intron // 0 // Hs.479669 // TXK // 7294 // TXK tyrosine kinase /// ENST00000264316 // intron // 0 // Hs.479669 // TXK // 7294 // TXK tyrosine kinase
4	SNP_A-4292064	rs10007288	47784892	0.957183533	71.83598187	0	NM_003328 // intron // 0 // Hs.479669 // TXK // 7294 // TXK tyrosine kinase /// ENST00000264316 // intron // 0 // Hs.479669 // TXK // 7294 // TXK tyrosine kinase
4	SNP_A-2281247	rs13118073	47789032	1.17049875	102.1217283	0	NM_003328 // intron // 0 // Hs.479669 // TXK // 7294 // TXK tyrosine kinase /// ENST00000264316 // intron // 0 // Hs.479669 // TXK // 7294 // TXK tyrosine kinase
4	SNP_A-1861004	rs17574051	47789291	1.585620501	161.0592586	0	NM_003328 // intron // 0 // Hs.479669 // TXK // 7294 // TXK tyrosine kinase /// ENST00000264316 // intron // 0 // Hs.479669 // TXK // 7294 // TXK tyrosine kinase
4	SNP_A-4245218	rs1003873	47791538	1.051235397	91.03507393	0	NM_003328 // intron // 0 // Hs.479669 // TXK // 7294 // TXK tyrosine kinase /// ENST00000264316 // intron // 0 // Hs.479669 // TXK // 7294 // TXK tyrosine kinase
4	SNP_A-1977058	rs1466998	47792157	1.380857333	141.0451009	0	NM_003328 // intron // 0 // Hs.479669 // TXK // 7294 // TXK tyrosine kinase /// ENST00000264316 // intron // 0 // Hs.479669 // TXK // 7294 // TXK tyrosine kinase
4	SNP_A-1833421	rs2704401	47812959	1.025813729	92.75572948	0	NM_003328 // intron // 0 // Hs.479669 // TXK // 7294 // TXK tyrosine kinase /// ENST00000264316 // intron // 0 // Hs.479669 // TXK // 7294 // TXK tyrosine kinase
4	SNP_A-1812288	rs6837324	47822019	0.739429715	53.66504334	0	NM_003328 // intron // 0 // Hs.479669 // TXK // 7294 // TXK tyrosine kinase /// ENST00000264316 // intron // 0 // Hs.479669 // TXK // 7294 // TXK tyrosine kinase
4	SNP_A-4198749	rs2071027	47834509	1.231212308	126.6497356	0	NM_003215 // intron // 0 // Hs.479670 // TEC // 7006 // tec protein tyrosine kinase /// ENST00000381501 // intron // 0 // Hs.479670 // TEC // 7006 // tec protein tyrosine kinase
4	SNP_A-2256336	rs6844543	47839878	1.369635399	125.7204677	0	NM_003215 // intron // 0 // Hs.479670 // TEC // 7006 // tec protein tyrosine kinase /// ENST00000381501 // intron // 0 // Hs.479670 // TEC // 7006 // tec protein tyrosine kinase
4	SNP_A-2132998	rs17574399	47846113	0.914793473	59.14219858	0	NM_003215 // intron // 0 // Hs.479670 // TEC // 7006 // tec protein tyrosine kinase /// ENST00000381501 // intron // 0 // Hs.479670 // TEC // 7006 // tec protein tyrosine kinase
4	SNP_A-2187224	rs12502528	47854108	1.401544048	121.0436984	0	NM_003215 // intron // 0 // Hs.479670 // TEC // 7006 // tec protein tyrosine kinase /// ENST00000381501 // intron // 0 // Hs.479670 // TEC // 7006 // tec protein tyrosine kinase
4	SNP_A-4284868	rs4695344	47869008	1.324047409	87.86367644	0	NM_003215 // intron // 0 // Hs.479670 // TEC // 7006 // tec protein tyrosine kinase /// ENST00000381501 // intron // 0 // Hs.479670 // TEC // 7006 // tec protein tyrosine kinase
4	SNP_A-2009783	rs1961975	47874197	1.30481281	95.11587528	0	NM_003215 // intron // 0 // Hs.479670 // TEC // 7006 // tec protein tyrosine kinase /// ENST00000381501 // intron // 0 // Hs.479670 // TEC // 7006 // tec protein tyrosine kinase
4	SNP_A-2207566	rs2768971	48732345	1.139380218	39.17388774	0	NM_025087 // intron // 0 // Hs.479703 // CWH43 // 80157 // cell wall biogenesis 43 C-terminal homolog (S. cerevisiae) /// ENST00000226432 // intron // 0 // Hs.479703 // CWH43 // 80157 // cell wall biogenesis 43 C-terminal homolog (S. cerevisiae)
4	SNP_A-1977073	rs6851073	52409268	0.986182351	25.15552535	0	NM_015115 // intron // 0 // Hs.605388 // DCUN1D4 // 23142 // DCN1
4	SNP_A-1977074	rs6829208	52423397	1.069157203	34.40562042	0	NM_015115 // intron // 0 // Hs.605388 // DCUN1D4 // 23142 // DCN1
4	SNP_A-4202934	rs1519590	52541357	1.001838804	42.92163762	0	NM_001024611 // downstream // 13267 // Hs.661450 // LRRC66 // 339977 // leucine rich repeat containing 66 /// NM_001040402 // downstream // 63599 // Hs.605388 // DCUN1D4 // 23142 // DCN1
4	SNP_A-2074744	rs225165	52584359	1.218429088	77.61232929	0	NM_000232 // 3UTR // 0 // Hs.438953 // SGCB // 6443 // sarcoglycan
4	SNP_A-1977077	rs784942	52616211	1.14744489	47.11737534	0	NM_145263 // intron // 0 // Hs.527090 // SPATA18 // 132671 // spermatogenesis associated 18 homolog (rat) /// ENST00000295213 // intron // 0 // Hs.527090 // SPATA18 // 132671 // spermatogenesis associated 18 homolog (rat)
4	SNP_A-2263287	rs999634	52621870	1.294894902	58.07085815	0	NM_145263 // intron // 0 // Hs.527090 // SPATA18 // 132671 // spermatogenesis associated 18 homolog (rat) /// ENST00000295213 // intron // 0 // Hs.527090 // SPATA18 // 132671 // spermatogenesis associated 18 homolog (rat)
4	SNP_A-1977078	rs12500231	52630202	1.311771379	65.25554229	0	NM_145263 // intron // 0 // Hs.527090 // SPATA18 // 132671 // spermatogenesis associated 18 homolog (rat) /// ENST00000295213 // intron // 0 // Hs.527090 // SPATA18 // 132671 // spermatogenesis associated 18 homolog (rat)
4	SNP_A-4223705	rs13122418	52663234	1.143973867	46.87479308	0	NM_022832 // downstream // 488651 // Hs.7966 // USP46 // 64854 // ubiquitin specific peptidase 46 /// NM_145263 // downstream // 5020 // Hs.527090 // SPATA18 // 132671 // spermatogenesis associated 18 homolog (rat) /// ENST00000226440 // downstream // 492732 // Hs.331478 // USP46 // 64854 // ubiquitin specific peptidase 46 /// ENST00000295213 // downstream // 5022 // Hs.527090 // SPATA18 // 13267…
4	SNP_A-1832578	rs970046	52826738	1.234963762	43.757488	0	NM_022832 // downstream // 325147 // Hs.7966 // USP46 // 64854 // ubiquitin specific peptidase 46 /// NM_145263 // downstream // 168524 // Hs.527090 // SPATA18 // 132671 // spermatogenesis associated 18 homolog (rat) /// ENST00000226440 // downstream // 329228 // Hs.331478 // USP46 // 64854 // ubiquitin specific peptidase 46 /// ENST00000295213 // downstream // 168526 // Hs.527090 // SPATA18 // 1…
4	SNP_A-2107742	rs721330	52849156	1.314132554	49.50394176	0	NM_022832 // downstream // 302729 // Hs.7966 // USP46 // 64854 // ubiquitin specific peptidase 46 /// NM_145263 // downstream // 190942 // Hs.527090 // SPATA18 // 132671 // spermatogenesis associated 18 homolog (rat) /// ENST00000226440 // downstream // 306810 // Hs.331478 // USP46 // 64854 // ubiquitin specific peptidase 46 /// ENST00000295213 // downstream // 190944 // Hs.527090 // SPATA18 // 1…
4	SNP_A-4275230	rs17675093	52874077	1.270998628	54.65209091	0	NM_022832 // downstream // 277808 // Hs.7966 // USP46 // 64854 // ubiquitin specific peptidase 46 /// NM_145263 // downstream // 215863 // Hs.527090 // SPATA18 // 132671 // spermatogenesis associated 18 homolog (rat) /// ENST00000226440 // downstream // 281889 // Hs.331478 // USP46 // 64854 // ubiquitin specific peptidase 46 /// ENST00000295213 // downstream // 215865 // Hs.527090 // SPATA18 // 1…
4	SNP_A-1977137	rs9312650	55063745	1.098959112	36.38573469	0	NM_001093772 // upstream // 155106 // Hs.479754 // KIT // 3815 // v-kit Hardy-Zuckerman 4 feline sarcoma viral oncogene homolog /// NM_006206 // downstream // 204576 // Hs.74615 // PDGFRA // 5156 // platelet-derived growth factor receptor
4	SNP_A-1977273	rs17089343	59607453	5.594665448	349.8678919	0	NM_015236 // upstream // 2437980 // Hs.694758 // LPHN3 // 23284 // latrophilin 3 /// NM_001553 // upstream // 1936157 // Hs.479808 // IGFBP7 // 3490 // insulin-like growth factor binding protein 7 /// ENST00000280009 // upstream // 2520441 // Hs.28391 // LPHN3 // 23284 // latrophilin 3 /// ENST00000295666 // upstream // 1936145 // Hs.479808 // IGFBP7 // 3490 // insulin-like growth factor binding …
4	SNP_A-2219181	rs12499997	60390306	1.414210593	67.37484405	0	NM_015236 // upstream // 1655127 // Hs.694758 // LPHN3 // 23284 // latrophilin 3 /// NM_001553 // upstream // 2719010 // Hs.479808 // IGFBP7 // 3490 // insulin-like growth factor binding protein 7 /// ENST00000280009 // upstream // 1737588 // Hs.28391 // LPHN3 // 23284 // latrophilin 3 /// ENST00000295666 // upstream // 2718998 // Hs.479808 // IGFBP7 // 3490 // insulin-like growth factor binding …
4	SNP_A-1977296	rs10017249	60399420	1.013508359	39.34025825	0	NM_015236 // upstream // 1646013 // Hs.694758 // LPHN3 // 23284 // latrophilin 3 /// NM_001553 // upstream // 2728124 // Hs.479808 // IGFBP7 // 3490 // insulin-like growth factor binding protein 7 /// ENST00000280009 // upstream // 1728474 // Hs.28391 // LPHN3 // 23284 // latrophilin 3 /// ENST00000295666 // upstream // 2728112 // Hs.479808 // IGFBP7 // 3490 // insulin-like growth factor binding …
4	SNP_A-4237927	rs4860290	60420789	1.085102174	46.1165315	0	NM_015236 // upstream // 1624644 // Hs.694758 // LPHN3 // 23284 // latrophilin 3 /// NM_001553 // upstream // 2749493 // Hs.479808 // IGFBP7 // 3490 // insulin-like growth factor binding protein 7 /// ENST00000280009 // upstream // 1707105 // Hs.28391 // LPHN3 // 23284 // latrophilin 3 /// ENST00000295666 // upstream // 2749481 // Hs.479808 // IGFBP7 // 3490 // insulin-like growth factor binding …
4	SNP_A-2058868	rs6551645	62256398	1.377459362	35.48772426	0	NM_015236 // intron // 0 // Hs.694758 // LPHN3 // 23284 // latrophilin 3 /// ENST00000280009 // intron // 0 // Hs.28391 // LPHN3 // 23284 // latrophilin 3
4	SNP_A-1936885	rs1450903	62352873	0.889412587	27.96156804	0	NM_015236 // intron // 0 // Hs.694758 // LPHN3 // 23284 // latrophilin 3 /// ENST00000280009 // intron // 0 // Hs.28391 // LPHN3 // 23284 // latrophilin 3
4	SNP_A-1862867	rs12499053	62965447	1.456058438	67.82535796	0	NM_004439 // downstream // 2902428 // Hs.654492 // EPHA5 // 2044 // EPH receptor A5 /// NM_001030009 // upstream // 311055 // Hs.370504 // RPS15A // 6210 // ribosomal protein S15a /// ENST00000381210 // downstream // 1860570 // Hs.227752 // TECRL // 253017 // trans-2
4	SNP_A-1832959	rs778581	62989063	2.388327235	152.2062577	0	NM_004439 // downstream // 2878812 // Hs.654492 // EPHA5 // 2044 // EPH receptor A5 /// NM_001030009 // upstream // 334671 // Hs.370504 // RPS15A // 6210 // ribosomal protein S15a /// ENST00000381210 // downstream // 1836954 // Hs.227752 // TECRL // 253017 // trans-2
4	SNP_A-1946916	rs2697201	62998472	1.230796493	71.73131971	0	NM_004439 // downstream // 2869403 // Hs.654492 // EPHA5 // 2044 // EPH receptor A5 /// NM_001030009 // upstream // 344080 // Hs.370504 // RPS15A // 6210 // ribosomal protein S15a /// ENST00000381210 // downstream // 1827545 // Hs.227752 // TECRL // 253017 // trans-2
4	SNP_A-2078146	rs778556	63005783	1.458299417	80.42910012	0	NM_004439 // downstream // 2862092 // Hs.654492 // EPHA5 // 2044 // EPH receptor A5 /// NM_001030009 // upstream // 351391 // Hs.370504 // RPS15A // 6210 // ribosomal protein S15a /// ENST00000381210 // downstream // 1820234 // Hs.227752 // TECRL // 253017 // trans-2
4	SNP_A-1977406	rs10005234	65362629	2.529093703	71.58980839	0	NM_004439 // downstream // 505246 // Hs.654492 // EPHA5 // 2044 // EPH receptor A5 /// NM_001030009 // upstream // 2708237 // Hs.370504 // RPS15A // 6210 // ribosomal protein S15a /// ENST00000354839 // downstream // 509611 // Hs.654492 // EPHA5 // 2044 // EPH receptor A5 /// ENST00000381210 // upstream // 404856 // Hs.227752 // TECRL // 253017 // trans-2
4	SNP_A-1929282	rs4370201	66183166	1.0542582	37.75823904	0	NM_004439 // intron // 0 // Hs.654492 // EPHA5 // 2044 // EPH receptor A5 /// NM_182472 // intron // 0 // Hs.654492 // EPHA5 // 2044 // EPH receptor A5 /// ENST00000354839 // intron // 0 // Hs.654492 // EPHA5 // 2044 // EPH receptor A5 /// ENST00000273854 // intron // 0 // Hs.654492 // EPHA5 // 2044 // EPH receptor A5
4	AFFX-SNP_11348027	rs4438803	66190038	1.309702518	49.01280941	0	NM_004439 // intron // 0 // Hs.654492 // EPHA5 // 2044 // EPH receptor A5 /// NM_182472 // intron // 0 // Hs.654492 // EPHA5 // 2044 // EPH receptor A5 /// ENST00000354839 // intron // 0 // Hs.654492 // EPHA5 // 2044 // EPH receptor A5 /// ENST00000273854 // intron // 0 // Hs.654492 // EPHA5 // 2044 // EPH receptor A5
4	SNP_A-2292247	rs6551976	66457803	3.368548172	189.106965	0	NM_021034 // upstream // 184579 // Hs.374650 // IFITM3 // 10410 // interferon induced transmembrane protein 3 (1-8U) /// NM_004439 // upstream // 239555 // Hs.654492 // EPHA5 // 2044 // EPH receptor A5 /// ENST00000399808 // upstream // 184601 // Hs.374650 // IFITM3 // 10410 // interferon induced transmembrane protein 3 (1-8U) /// ENST00000354839 // upstream // 239699 // Hs.654492 // EPHA5 // 204…
4	SNP_A-1944579	rs17147304	70328729	1.348232945	40.91003895	0	NM_001074 // intron // 0 // Hs.654424 // UGT2B7 // 7364 // UDP glucuronosyltransferase 2 family
4	SNP_A-1871005	rs17616887	70473125	0.988080109	37.95103859	0	NM_006798 // downstream // 15598 // Hs.225950 // UGT2A1 // 10941 // UDP glucuronosyltransferase 2 family
4	SNP_A-1977541	rs1319630	72334992	1.281562092	45.6215638	0	NM_001134742 // intron // 0 // Hs.5462 // SLC4A4 // 8671 // solute carrier family 4
4	SNP_A-2235054	rs1465923	77355235	6.813354223	480.5580161	0	NM_001136570 // upstream // 36641 // Hs.109590 // FAM47E // 100129583 // family with sequence similarity 47
4	SNP_A-2274855	rs4241595	77668044	1.052728406	44.96711882	0	NM_020859 // intron // 0 // Hs.702168 // SHROOM3 // 57619 // shroom family member 3 /// ENST00000264907 // intron // 0 // Hs.702168 // SHROOM3 // 57619 // shroom family member 3 /// ENST00000296043 // intron // 0 // Hs.702168 // SHROOM3 // 57619 // shroom family member 3
4	SNP_A-2106441	rs6810716	77671175	1.044410155	44.34527684	0	NM_020859 // intron // 0 // Hs.702168 // SHROOM3 // 57619 // shroom family member 3 /// ENST00000264907 // intron // 0 // Hs.702168 // SHROOM3 // 57619 // shroom family member 3 /// ENST00000296043 // intron // 0 // Hs.702168 // SHROOM3 // 57619 // shroom family member 3
4	SNP_A-1878735	rs11728698	80132487	1.139817761	51.7232324	0	NM_032693 // downstream // 324810 // Hs.676048 // ARD1B // 84779 // ARD1 homolog B (S. cerevisiae) /// NM_001040202 // upstream // 52881 // Hs.657312 // PAQR3 // 152559 // progestin and adipoQ receptor family member III /// ENST00000286794 // downstream // 324810 // Hs.676048 // ARD1B // 84779 // ARD1 homolog B (S. cerevisiae) /// ENST00000395594 // upstream // 52881 // Hs.657312 // PAQR3 // 1525…
4	SNP_A-1857998	rs1545806	80133363	1.251823317	60.13631084	0	NM_032693 // downstream // 323934 // Hs.676048 // ARD1B // 84779 // ARD1 homolog B (S. cerevisiae) /// NM_001040202 // upstream // 53757 // Hs.657312 // PAQR3 // 152559 // progestin and adipoQ receptor family member III /// ENST00000286794 // downstream // 323934 // Hs.676048 // ARD1B // 84779 // ARD1 homolog B (S. cerevisiae) /// ENST00000395594 // upstream // 53757 // Hs.657312 // PAQR3 // 1525…
4	SNP_A-1790900	rs1545805	80133431	1.337802326	66.594456	0	NM_032693 // downstream // 323866 // Hs.676048 // ARD1B // 84779 // ARD1 homolog B (S. cerevisiae) /// NM_001040202 // upstream // 53825 // Hs.657312 // PAQR3 // 152559 // progestin and adipoQ receptor family member III /// ENST00000286794 // downstream // 323866 // Hs.676048 // ARD1B // 84779 // ARD1 homolog B (S. cerevisiae) /// ENST00000395594 // upstream // 53825 // Hs.657312 // PAQR3 // 1525…
4	SNP_A-1782156	rs6534992	81660788	1.199256195	34.31366777	0	NM_001201 // upstream // 510354 // Hs.387411 // BMP3 // 651 // bone morphogenetic protein 3 /// NM_032819 // upstream // 131885 // Hs.516989 // ZNF341 // 84905 // zinc finger protein 341 /// ENST00000282701 // upstream // 510354 // Hs.387411 // BMP3 // 651 // bone morphogenetic protein 3 /// ENST00000312465 // downstream // 229594 // Hs.37055 // FGF5 // 2250 // fibroblast growth factor 5
4	SNP_A-1977801	rs17005116	82496256	2.132258748	55.56513666	0	NM_152545 // downstream // 70986 // Hs.591696 // RASGEF1B // 153020 // RasGEF domain family
4	SNP_A-2092920	rs6852540	83843002	1.484269658	70.41733097	0	NM_024906 // intron // 0 // Hs.379191 // SCD5 // 79966 // stearoyl-CoA desaturase 5 /// NM_001037582 // intron // 0 // Hs.379191 // SCD5 // 79966 // stearoyl-CoA desaturase 5 /// ENST00000273908 // intron // 0 // Hs.379191 // SCD5 // 79966 // stearoyl-CoA desaturase 5 /// ENST00000319540 // intron // 0 // Hs.379191 // SCD5 // 79966 // stearoyl-CoA desaturase 5
4	SNP_A-2174188	rs4572871	83979911	1.442578674	38.47225851	0	NM_001077208 // intron // 0 // Hs.370024 // SEC31A // 22872 // SEC31 homolog A (S. cerevisiae) /// NM_014933 // intron // 0 // Hs.370024 // SEC31A // 22872 // SEC31 homolog A (S. cerevisiae) /// NM_001077206 // intron // 0 // Hs.370024 // SEC31A // 22872 // SEC31 homolog A (S. cerevisiae) /// NM_016211 // intron // 0 // Hs.370024 // SEC31A // 22872 // SEC31 homolog A (S. cerevisiae) /// NM_001077…
4	SNP_A-2260501	rs4314275	83979981	1.403241361	36.94568293	0	NM_001077208 // intron // 0 // Hs.370024 // SEC31A // 22872 // SEC31 homolog A (S. cerevisiae) /// NM_014933 // intron // 0 // Hs.370024 // SEC31A // 22872 // SEC31 homolog A (S. cerevisiae) /// NM_001077206 // intron // 0 // Hs.370024 // SEC31A // 22872 // SEC31 homolog A (S. cerevisiae) /// NM_016211 // intron // 0 // Hs.370024 // SEC31A // 22872 // SEC31 homolog A (S. cerevisiae) /// NM_001077…
4	SNP_A-1891578	rs6843749	85066274	2.844451557	185.3999715	0	NM_006168 // downstream // 567185 // Hs.546270 // NKX6-1 // 4825 // NK6 homeobox 1 /// NM_032717 // downstream // 320224 // Hs.99196 // AGPAT9 // 84803 // 1-acylglycerol-3-phosphate O-acyltransferase 9 /// ENST00000295886 // downstream // 567185 // Hs.546270 // NKX6-1 // 4825 // NK6 homeobox 1 /// ENST00000395226 // downstream // 320222 // Hs.99196 // AGPAT9 // 84803 // 1-acylglycerol-3-phosphate…
4	SNP_A-2121518	rs11099629	85100162	1.455510954	60.48433162	0	NM_006168 // downstream // 533297 // Hs.546270 // NKX6-1 // 4825 // NK6 homeobox 1 /// NM_032717 // downstream // 354112 // Hs.99196 // AGPAT9 // 84803 // 1-acylglycerol-3-phosphate O-acyltransferase 9 /// ENST00000295886 // downstream // 533297 // Hs.546270 // NKX6-1 // 4825 // NK6 homeobox 1 /// ENST00000395226 // downstream // 354110 // Hs.99196 // AGPAT9 // 84803 // 1-acylglycerol-3-phosphate…
4	SNP_A-2293425	rs12650954	85103917	1.005411478	33.42500708	0	NM_006168 // downstream // 529542 // Hs.546270 // NKX6-1 // 4825 // NK6 homeobox 1 /// NM_032717 // downstream // 357867 // Hs.99196 // AGPAT9 // 84803 // 1-acylglycerol-3-phosphate O-acyltransferase 9 /// ENST00000295886 // downstream // 529542 // Hs.546270 // NKX6-1 // 4825 // NK6 homeobox 1 /// ENST00000395226 // downstream // 357865 // Hs.99196 // AGPAT9 // 84803 // 1-acylglycerol-3-phosphate…
4	SNP_A-1930645	rs1495141	85395014	1.388854684	42.62426404	0	NM_006168 // downstream // 238445 // Hs.546270 // NKX6-1 // 4825 // NK6 homeobox 1 /// NM_032717 // downstream // 648964 // Hs.99196 // AGPAT9 // 84803 // 1-acylglycerol-3-phosphate O-acyltransferase 9 /// ENST00000295886 // downstream // 238445 // Hs.546270 // NKX6-1 // 4825 // NK6 homeobox 1 /// ENST00000395226 // downstream // 648962 // Hs.99196 // AGPAT9 // 84803 // 1-acylglycerol-3-phosphate…
4	SNP_A-1916354	rs10024717	89438669	1.300717516	33.65695441	0	NM_017912 // upstream // 80245 // Hs.529317 // HERC6 // 55008 // hect domain and RLD 6 /// NM_152542 // upstream // 13757 // Hs.291000 // PPM1K // 152926 // protein phosphatase 1K (PP2C domain containing) /// ENST00000264346 // upstream // 80428 // Hs.529317 // HERC6 // 55008 // hect domain and RLD 6 /// ENST00000295908 // upstream // 13898 // Hs.291000 // PPM1K // 152926 // protein phosphatase 1…
4	SNP_A-4246045	rs3910106	90829158	1.270665089	32.76154117	0	NM_007308 // downstream // 35114 // Hs.21374 // SNCA // 6622 // synuclein
4	SNP_A-4281573	rs3857052	90862880	1.202767379	43.74624528	0	NM_007308 // downstream // 1392 // Hs.21374 // SNCA // 6622 // synuclein
4	SNP_A-4242161	rs12502363	90932087	0.963083011	54.43069034	0	NM_000345 // intron // 0 // Hs.21374 // SNCA // 6622 // synuclein
4	SNP_A-4198524	rs1442143	90955047	1.363806806	77.86074512	0	NM_000345 // intron // 0 // Hs.21374 // SNCA // 6622 // synuclein
4	SNP_A-4210356	rs7664833	91334002	1.635594929	67.29395331	0	NM_001145065 // intron // 0 // Hs.654735 // FAM190A // 401145 // family with sequence similarity 190
4	SNP_A-2154648	rs7663643	93699740	1.046385483	39.49706168	0	NM_001510 // intron // 0 // Hs.480281 // GRID2 // 2895 // glutamate receptor
4	SNP_A-1849354	rs4565050	94241713	1.16118511	37.39006857	0	NM_001510 // intron // 0 // Hs.480281 // GRID2 // 2895 // glutamate receptor
4	SNP_A-1950984	rs977737	96765130	1.059736662	45.52085973	0	NM_005390 // upstream // 215131 // Hs.131361 // PDHA2 // 5161 // pyruvate dehydrogenase (lipoamide) alpha 2 /// NM_003728 // upstream // 75945 // Hs.584831 // UNC5C // 8633 // unc-5 homolog C (C. elegans) /// ENST00000295266 // upstream // 215131 // Hs.131361 // PDHA2 // 5161 // pyruvate dehydrogenase (lipoamide) alpha 2 /// ENST00000331502 // upstream // 76099 // Hs.584831 // UNC5C // 8633 // un…
4	SNP_A-1888209	rs12644144	96781058	1.077990823	87.23566462	0	NM_005390 // upstream // 199203 // Hs.131361 // PDHA2 // 5161 // pyruvate dehydrogenase (lipoamide) alpha 2 /// NM_003728 // upstream // 91873 // Hs.584831 // UNC5C // 8633 // unc-5 homolog C (C. elegans) /// ENST00000295266 // upstream // 199203 // Hs.131361 // PDHA2 // 5161 // pyruvate dehydrogenase (lipoamide) alpha 2 /// ENST00000331502 // upstream // 92027 // Hs.584831 // UNC5C // 8633 // un…
4	SNP_A-2216079	rs12506817	96783361	1.00652908	87.66636212	0	NM_005390 // upstream // 196900 // Hs.131361 // PDHA2 // 5161 // pyruvate dehydrogenase (lipoamide) alpha 2 /// NM_003728 // upstream // 94176 // Hs.584831 // UNC5C // 8633 // unc-5 homolog C (C. elegans) /// ENST00000295266 // upstream // 196900 // Hs.131361 // PDHA2 // 5161 // pyruvate dehydrogenase (lipoamide) alpha 2 /// ENST00000331502 // upstream // 94330 // Hs.584831 // UNC5C // 8633 // un…
4	SNP_A-2249362	rs12510917	96783465	1.0737013	98.2706647	0	NM_005390 // upstream // 196796 // Hs.131361 // PDHA2 // 5161 // pyruvate dehydrogenase (lipoamide) alpha 2 /// NM_003728 // upstream // 94280 // Hs.584831 // UNC5C // 8633 // unc-5 homolog C (C. elegans) /// ENST00000295266 // upstream // 196796 // Hs.131361 // PDHA2 // 5161 // pyruvate dehydrogenase (lipoamide) alpha 2 /// ENST00000331502 // upstream // 94434 // Hs.584831 // UNC5C // 8633 // un…
4	SNP_A-2183024	rs11728071	96786329	0.704254322	40.73108883	0	NM_005390 // upstream // 193932 // Hs.131361 // PDHA2 // 5161 // pyruvate dehydrogenase (lipoamide) alpha 2 /// NM_003728 // upstream // 97144 // Hs.584831 // UNC5C // 8633 // unc-5 homolog C (C. elegans) /// ENST00000295266 // upstream // 193932 // Hs.131361 // PDHA2 // 5161 // pyruvate dehydrogenase (lipoamide) alpha 2 /// ENST00000331502 // upstream // 97298 // Hs.584831 // UNC5C // 8633 // un…
4	SNP_A-1978165	rs17024355	96790218	0.997913019	85.1824835	0	NM_005390 // upstream // 190043 // Hs.131361 // PDHA2 // 5161 // pyruvate dehydrogenase (lipoamide) alpha 2 /// NM_003728 // upstream // 101033 // Hs.584831 // UNC5C // 8633 // unc-5 homolog C (C. elegans) /// ENST00000295266 // upstream // 190043 // Hs.131361 // PDHA2 // 5161 // pyruvate dehydrogenase (lipoamide) alpha 2 /// ENST00000331502 // upstream // 101187 // Hs.584831 // UNC5C // 8633 // …
4	SNP_A-1809079	rs1946737	96817651	1.13848708	154.8492017	0	NM_005390 // upstream // 162610 // Hs.131361 // PDHA2 // 5161 // pyruvate dehydrogenase (lipoamide) alpha 2 /// NM_003728 // upstream // 128466 // Hs.584831 // UNC5C // 8633 // unc-5 homolog C (C. elegans) /// ENST00000295266 // upstream // 162610 // Hs.131361 // PDHA2 // 5161 // pyruvate dehydrogenase (lipoamide) alpha 2 /// ENST00000331502 // upstream // 128620 // Hs.584831 // UNC5C // 8633 // …
4	SNP_A-2149455	rs1369994	96818107	1.146819735	156.7266245	0	NM_005390 // upstream // 162154 // Hs.131361 // PDHA2 // 5161 // pyruvate dehydrogenase (lipoamide) alpha 2 /// NM_003728 // upstream // 128922 // Hs.584831 // UNC5C // 8633 // unc-5 homolog C (C. elegans) /// ENST00000295266 // upstream // 162154 // Hs.131361 // PDHA2 // 5161 // pyruvate dehydrogenase (lipoamide) alpha 2 /// ENST00000331502 // upstream // 129076 // Hs.584831 // UNC5C // 8633 // …
4	SNP_A-4202008	rs1369991	96818239	1.270119433	184.5071689	0	NM_005390 // upstream // 162022 // Hs.131361 // PDHA2 // 5161 // pyruvate dehydrogenase (lipoamide) alpha 2 /// NM_003728 // upstream // 129054 // Hs.584831 // UNC5C // 8633 // unc-5 homolog C (C. elegans) /// ENST00000295266 // upstream // 162022 // Hs.131361 // PDHA2 // 5161 // pyruvate dehydrogenase (lipoamide) alpha 2 /// ENST00000331502 // upstream // 129208 // Hs.584831 // UNC5C // 8633 // …
4	SNP_A-2026128	rs7690662	96829390	1.66742962	276.4144902	0	NM_005390 // upstream // 150871 // Hs.131361 // PDHA2 // 5161 // pyruvate dehydrogenase (lipoamide) alpha 2 /// NM_003728 // upstream // 140205 // Hs.584831 // UNC5C // 8633 // unc-5 homolog C (C. elegans) /// ENST00000295266 // upstream // 150871 // Hs.131361 // PDHA2 // 5161 // pyruvate dehydrogenase (lipoamide) alpha 2 /// ENST00000331502 // upstream // 140359 // Hs.584831 // UNC5C // 8633 // …
4	SNP_A-4254918	rs4699272	96832857	1.481686853	227.3264212	0	NM_005390 // upstream // 147404 // Hs.131361 // PDHA2 // 5161 // pyruvate dehydrogenase (lipoamide) alpha 2 /// NM_003728 // upstream // 143672 // Hs.584831 // UNC5C // 8633 // unc-5 homolog C (C. elegans) /// ENST00000295266 // upstream // 147404 // Hs.131361 // PDHA2 // 5161 // pyruvate dehydrogenase (lipoamide) alpha 2 /// ENST00000331502 // upstream // 143826 // Hs.584831 // UNC5C // 8633 // …
4	SNP_A-4277303	rs4699449	96833258	1.13848708	151.6152871	0	NM_005390 // upstream // 147003 // Hs.131361 // PDHA2 // 5161 // pyruvate dehydrogenase (lipoamide) alpha 2 /// NM_003728 // upstream // 144073 // Hs.584831 // UNC5C // 8633 // unc-5 homolog C (C. elegans) /// ENST00000295266 // upstream // 147003 // Hs.131361 // PDHA2 // 5161 // pyruvate dehydrogenase (lipoamide) alpha 2 /// ENST00000331502 // upstream // 144227 // Hs.584831 // UNC5C // 8633 // …
4	SNP_A-1921570	rs11736120	96833772	1.651830293	249.8686349	0	NM_005390 // upstream // 146489 // Hs.131361 // PDHA2 // 5161 // pyruvate dehydrogenase (lipoamide) alpha 2 /// NM_003728 // upstream // 144587 // Hs.584831 // UNC5C // 8633 // unc-5 homolog C (C. elegans) /// ENST00000295266 // upstream // 146489 // Hs.131361 // PDHA2 // 5161 // pyruvate dehydrogenase (lipoamide) alpha 2 /// ENST00000331502 // upstream // 144741 // Hs.584831 // UNC5C // 8633 // …
4	SNP_A-2163544	rs6843996	96846571	1.482882184	204.0076671	0	NM_005390 // upstream // 133690 // Hs.131361 // PDHA2 // 5161 // pyruvate dehydrogenase (lipoamide) alpha 2 /// NM_003728 // upstream // 157386 // Hs.584831 // UNC5C // 8633 // unc-5 homolog C (C. elegans) /// ENST00000295266 // upstream // 133690 // Hs.131361 // PDHA2 // 5161 // pyruvate dehydrogenase (lipoamide) alpha 2 /// ENST00000331502 // upstream // 157540 // Hs.584831 // UNC5C // 8633 // …
4	SNP_A-2141051	rs1370004	96847676	1.281505801	164.1864628	0	NM_005390 // upstream // 132585 // Hs.131361 // PDHA2 // 5161 // pyruvate dehydrogenase (lipoamide) alpha 2 /// NM_003728 // upstream // 158491 // Hs.584831 // UNC5C // 8633 // unc-5 homolog C (C. elegans) /// ENST00000295266 // upstream // 132585 // Hs.131361 // PDHA2 // 5161 // pyruvate dehydrogenase (lipoamide) alpha 2 /// ENST00000331502 // upstream // 158645 // Hs.584831 // UNC5C // 8633 // …
4	SNP_A-4275500	rs1865851	96848223	1.478264271	203.0944972	0	NM_005390 // upstream // 132038 // Hs.131361 // PDHA2 // 5161 // pyruvate dehydrogenase (lipoamide) alpha 2 /// NM_003728 // upstream // 159038 // Hs.584831 // UNC5C // 8633 // unc-5 homolog C (C. elegans) /// ENST00000295266 // upstream // 132038 // Hs.131361 // PDHA2 // 5161 // pyruvate dehydrogenase (lipoamide) alpha 2 /// ENST00000331502 // upstream // 159192 // Hs.584831 // UNC5C // 8633 // …
4	SNP_A-2085902	rs2865707	96848371	1.255325936	159.0095214	0	NM_005390 // upstream // 131890 // Hs.131361 // PDHA2 // 5161 // pyruvate dehydrogenase (lipoamide) alpha 2 /// NM_003728 // upstream // 159186 // Hs.584831 // UNC5C // 8633 // unc-5 homolog C (C. elegans) /// ENST00000295266 // upstream // 131890 // Hs.131361 // PDHA2 // 5161 // pyruvate dehydrogenase (lipoamide) alpha 2 /// ENST00000331502 // upstream // 159340 // Hs.584831 // UNC5C // 8633 // …
4	SNP_A-1892615	rs1561157	96850083	1.835719211	273.7794799	0	NM_005390 // upstream // 130178 // Hs.131361 // PDHA2 // 5161 // pyruvate dehydrogenase (lipoamide) alpha 2 /// NM_003728 // upstream // 160898 // Hs.584831 // UNC5C // 8633 // unc-5 homolog C (C. elegans) /// ENST00000295266 // upstream // 130178 // Hs.131361 // PDHA2 // 5161 // pyruvate dehydrogenase (lipoamide) alpha 2 /// ENST00000331502 // upstream // 161052 // Hs.584831 // UNC5C // 8633 // …
4	SNP_A-2155324	rs13121624	96878570	1.281484602	124.9739433	0	NM_005390 // upstream // 101691 // Hs.131361 // PDHA2 // 5161 // pyruvate dehydrogenase (lipoamide) alpha 2 /// NM_003728 // upstream // 189385 // Hs.584831 // UNC5C // 8633 // unc-5 homolog C (C. elegans) /// ENST00000295266 // upstream // 101691 // Hs.131361 // PDHA2 // 5161 // pyruvate dehydrogenase (lipoamide) alpha 2 /// ENST00000331502 // upstream // 189539 // Hs.584831 // UNC5C // 8633 // …
4	SNP_A-1978239	rs7693979	100683588	1.236768707	34.7035027	0	NM_152292 // downstream // 3299 // Hs.380412 // RG9MTD2 // 93587 // RNA (guanine-9-) methyltransferase domain containing 2 /// NM_000673 // upstream // 108040 // Hs.389 // ADH7 // 131 // alcohol dehydrogenase 7 (class IV)
4	SNP_A-4285516	rs11097722	101630930	1.13044259	32.61575183	0	NM_016242 // intron // 0 // Hs.152913 // EMCN // 51705 // endomucin /// ENST00000296420 // intron // 0 // Hs.152913 // EMCN // 51705 // endomucin
4	SNP_A-2208795	rs6816158	101674654	0.826124324	33.42851207	0	NM_001130692 // downstream // 488955 // Hs.435512 // PPP3CA // 5530 // protein phosphatase 3 (formerly 2B)
4	SNP_A-2196114	rs2567397	101709673	0.962550918	49.98823517	0	NM_001130692 // downstream // 453936 // Hs.435512 // PPP3CA // 5530 // protein phosphatase 3 (formerly 2B)
4	SNP_A-1960364	rs1846874	101711803	0.850651079	39.04895097	0	NM_001130692 // downstream // 451806 // Hs.435512 // PPP3CA // 5530 // protein phosphatase 3 (formerly 2B)
4	SNP_A-1978264	rs12499640	101714813	0.841898502	37.16450018	0	NM_001130692 // downstream // 448796 // Hs.435512 // PPP3CA // 5530 // protein phosphatase 3 (formerly 2B)
4	SNP_A-2036927	rs7664292	101718272	1.643125128	113.3822115	0	NM_001130692 // downstream // 445337 // Hs.435512 // PPP3CA // 5530 // protein phosphatase 3 (formerly 2B)
4	SNP_A-1950956	rs1501099	101724153	1.184032782	54.69617101	0	NM_001130692 // downstream // 439456 // Hs.435512 // PPP3CA // 5530 // protein phosphatase 3 (formerly 2B)
4	SNP_A-2191462	rs1501100	101724289	1.127951165	50.51035611	0	NM_001130692 // downstream // 439320 // Hs.435512 // PPP3CA // 5530 // protein phosphatase 3 (formerly 2B)
4	SNP_A-1785240	rs2651569	101727645	1.263151002	57.29607868	0	NM_001130692 // downstream // 435964 // Hs.435512 // PPP3CA // 5530 // protein phosphatase 3 (formerly 2B)
4	SNP_A-2183119	rs17030470	101926387	3.571384263	99.13274966	0	NM_001130692 // downstream // 237222 // Hs.435512 // PPP3CA // 5530 // protein phosphatase 3 (formerly 2B)
4	SNP_A-2135478	rs2695206	102291385	1.132809692	52.8512214	0	NM_001130692 // intron // 0 // Hs.435512 // PPP3CA // 5530 // protein phosphatase 3 (formerly 2B)
4	SNP_A-1837329	rs2063058	102296005	1.101001112	50.38477565	0	NM_001130692 // intron // 0 // Hs.435512 // PPP3CA // 5530 // protein phosphatase 3 (formerly 2B)
4	SNP_A-1858833	rs2695217	102301056	1.129216369	55.48456016	0	NM_001130692 // intron // 0 // Hs.435512 // PPP3CA // 5530 // protein phosphatase 3 (formerly 2B)
4	SNP_A-2063591	rs2695219	102302915	1.120165291	54.74386361	0	NM_001130692 // intron // 0 // Hs.435512 // PPP3CA // 5530 // protein phosphatase 3 (formerly 2B)
4	SNP_A-4210401	rs6852347	102436590	1.242827693	63.30785656	0	NM_001130692 // intron // 0 // Hs.435512 // PPP3CA // 5530 // protein phosphatase 3 (formerly 2B)
4	SNP_A-4199870	rs920559	102437738	1.295867238	67.54958949	0	NM_001130692 // intron // 0 // Hs.435512 // PPP3CA // 5530 // protein phosphatase 3 (formerly 2B)
4	SNP_A-4302693	rs2583399	102455937	1.089068219	60.51133217	0	NM_001130692 // intron // 0 // Hs.435512 // PPP3CA // 5530 // protein phosphatase 3 (formerly 2B)
4	SNP_A-1851024	rs2850371	102459770	1.088696957	61.00158336	0	NM_001130692 // intron // 0 // Hs.435512 // PPP3CA // 5530 // protein phosphatase 3 (formerly 2B)
4	SNP_A-4248133	rs2583394	102470805	1.088696957	62.23650108	0	NM_001130692 // intron // 0 // Hs.435512 // PPP3CA // 5530 // protein phosphatase 3 (formerly 2B)
4	SNP_A-1943200	rs1365381	102562898	1.102412535	36.80890973	0	NM_017935 // upstream // 367888 // Hs.480400 // BANK1 // 55024 // B-cell scaffold protein with ankyrin repeats 1 /// NM_001130692 // upstream // 75247 // Hs.435512 // PPP3CA // 5530 // protein phosphatase 3 (formerly 2B)
4	SNP_A-1836881	rs2433312	102605155	1.31321909	79.92346401	0	NM_017935 // upstream // 325631 // Hs.480400 // BANK1 // 55024 // B-cell scaffold protein with ankyrin repeats 1 /// NM_001130692 // upstream // 117504 // Hs.435512 // PPP3CA // 5530 // protein phosphatase 3 (formerly 2B)
4	SNP_A-1978305	rs1598859	103725482	0.976683778	35.79415475	0	NM_003998 // intron // 0 // Hs.654408 // NFKB1 // 4790 // nuclear factor of kappa light polypeptide gene enhancer in B-cells 1 /// ENST00000226574 // intron // 0 // Hs.654408 // NFKB1 // 4790 // nuclear factor of kappa light polypeptide gene enhancer in B-cells 1
4	SNP_A-2037647	rs340451	104644383	1.354935754	83.49464207	0	NM_001059 // downstream // 85690 // Hs.942 // TACR3 // 6870 // tachykinin receptor 3 /// NM_001813 // upstream // 305368 // Hs.75573 // CENPE // 1062 // centromere protein E
4	SNP_A-2129112	rs385050	104672138	1.342834601	105.9938087	0	NM_001059 // downstream // 57935 // Hs.942 // TACR3 // 6870 // tachykinin receptor 3 /// NM_001813 // upstream // 333123 // Hs.75573 // CENPE // 1062 // centromere protein E
4	SNP_A-2254112	rs454937	104672296	1.206715841	89.8123491	0	NM_001059 // downstream // 57777 // Hs.942 // TACR3 // 6870 // tachykinin receptor 3 /// NM_001813 // upstream // 333281 // Hs.75573 // CENPE // 1062 // centromere protein E
4	SNP_A-1978319	rs379873	104676595	1.2052409	89.63701176	0	NM_001059 // downstream // 53478 // Hs.942 // TACR3 // 6870 // tachykinin receptor 3 /// NM_001813 // upstream // 337580 // Hs.75573 // CENPE // 1062 // centromere protein E
4	SNP_A-2291938	rs437124	104686490	1.207256189	86.43568034	0	NM_001059 // downstream // 43583 // Hs.942 // TACR3 // 6870 // tachykinin receptor 3 /// NM_001813 // upstream // 347475 // Hs.75573 // CENPE // 1062 // centromere protein E
4	SNP_A-1915293	rs370831	104704452	1.350538379	96.22817664	0	NM_001059 // downstream // 25621 // Hs.942 // TACR3 // 6870 // tachykinin receptor 3 /// NM_001813 // upstream // 365437 // Hs.75573 // CENPE // 1062 // centromere protein E
4	SNP_A-2160193	rs2757673	104715499	1.132442583	62.07030445	0	NM_001059 // downstream // 14574 // Hs.942 // TACR3 // 6870 // tachykinin receptor 3 /// NM_001813 // upstream // 376484 // Hs.75573 // CENPE // 1062 // centromere protein E
4	SNP_A-4203566	rs7687830	104717510	1.350592611	78.22186111	0	NM_001059 // downstream // 12563 // Hs.942 // TACR3 // 6870 // tachykinin receptor 3 /// NM_001813 // upstream // 378495 // Hs.75573 // CENPE // 1062 // centromere protein E
4	SNP_A-2067120	rs2170553	111262659	1.910667521	62.79418362	0	NM_001130721 // intron // 0 // Hs.412939 // ELOVL6 // 79071 // ELOVL family member 6
4	SNP_A-2203280	rs886840	112077565	1.233556798	32.65533522	0	NM_006330 // downstream // 6498 // Hs.435850 // LYPLA1 // 10434 // lysophospholipase I /// NM_153426 // upstream // 299608 // Hs.643588 // PITX2 // 5308 // paired-like homeodomain 2 /// ENST00000316963 // downstream // 6498 // Hs.435850 // LYPLA1 // 10434 // lysophospholipase I /// ENST00000354925 // upstream // 294954 // Hs.643588 // PITX2 // 5308 // paired-like homeodomain 2
4	SNP_A-1879435	rs6847969	116558768	1.024523749	43.29601854	0	NM_152402 // downstream // 1665390 // Hs.570737 // TRAM1L1 // 133022 // translocation associated membrane protein 1-like 1 /// NM_022569 // upstream // 304287 // Hs.591700 // NDST4 // 64579 // N-deacetylase/N-sulfotransferase (heparan glucosaminyl) 4 /// ENST00000388835 // upstream // 502502 // Hs.406013 // KRT18 // 3875 // keratin 18 /// ENST00000264363 // upstream // 304287 // Hs.591700 // NDST…
4	SNP_A-1862703	rs6847471	116558804	1.101649543	49.12049916	0	NM_152402 // downstream // 1665354 // Hs.570737 // TRAM1L1 // 133022 // translocation associated membrane protein 1-like 1 /// NM_022569 // upstream // 304323 // Hs.591700 // NDST4 // 64579 // N-deacetylase/N-sulfotransferase (heparan glucosaminyl) 4 /// ENST00000388835 // upstream // 502466 // Hs.406013 // KRT18 // 3875 // keratin 18 /// ENST00000264363 // upstream // 304323 // Hs.591700 // NDST…
4	SNP_A-4214960	rs4834481	116581525	1.011180134	47.37147698	0	NM_152402 // downstream // 1642633 // Hs.570737 // TRAM1L1 // 133022 // translocation associated membrane protein 1-like 1 /// NM_022569 // upstream // 327044 // Hs.591700 // NDST4 // 64579 // N-deacetylase/N-sulfotransferase (heparan glucosaminyl) 4 /// ENST00000388835 // upstream // 479745 // Hs.406013 // KRT18 // 3875 // keratin 18 /// ENST00000264363 // upstream // 327044 // Hs.591700 // NDST…
4	SNP_A-1796209	rs6533903	116603347	1.058256751	31.60581888	0	NM_152402 // downstream // 1620811 // Hs.570737 // TRAM1L1 // 133022 // translocation associated membrane protein 1-like 1 /// NM_022569 // upstream // 348866 // Hs.591700 // NDST4 // 64579 // N-deacetylase/N-sulfotransferase (heparan glucosaminyl) 4 /// ENST00000388835 // upstream // 457923 // Hs.406013 // KRT18 // 3875 // keratin 18 /// ENST00000264363 // upstream // 348866 // Hs.591700 // NDST…
4	SNP_A-1879179	rs1477544	117713957	1.192850708	48.89811179	0	NM_152402 // downstream // 510201 // Hs.570737 // TRAM1L1 // 133022 // translocation associated membrane protein 1-like 1 /// NM_022569 // upstream // 1459476 // Hs.591700 // NDST4 // 64579 // N-deacetylase/N-sulfotransferase (heparan glucosaminyl) 4 /// ENST00000310754 // downstream // 510200 // Hs.570737 // TRAM1L1 // 133022 // translocation associated membrane protein 1-like 1 /// ENST00000388…
4	SNP_A-4242449	rs1994384	119218226	0.892749624	37.53469813	0	NM_004784 // intron // 0 // Hs.480596 // NDST3 // 9348 // N-deacetylase/N-sulfotransferase (heparan glucosaminyl) 3 /// ENST00000296499 // intron // 0 // Hs.480596 // NDST3 // 9348 // N-deacetylase/N-sulfotransferase (heparan glucosaminyl) 3 /// ENST00000394492 // intron // 0 // Hs.480596 // NDST3 // 9348 // N-deacetylase/N-sulfotransferase (heparan glucosaminyl) 3
4	SNP_A-2228587	rs6534084	119257098	1.035355196	40.62706199	0	NM_004784 // intron // 0 // Hs.480596 // NDST3 // 9348 // N-deacetylase/N-sulfotransferase (heparan glucosaminyl) 3 /// ENST00000296499 // intron // 0 // Hs.480596 // NDST3 // 9348 // N-deacetylase/N-sulfotransferase (heparan glucosaminyl) 3 /// ENST00000394492 // intron // 0 // Hs.480596 // NDST3 // 9348 // N-deacetylase/N-sulfotransferase (heparan glucosaminyl) 3
4	SNP_A-2095229	rs6831957	120037070	1.176183905	42.69972471	0	NM_001128934 // intron // 0 // Hs.655519 // SYNPO2 // 171024 // synaptopodin 2 /// NM_133477 // intron // 0 // Hs.655519 // SYNPO2 // 171024 // synaptopodin 2 /// NM_001128933 // intron // 0 // Hs.655519 // SYNPO2 // 171024 // synaptopodin 2 /// ENST00000307142 // intron // 0 // Hs.655519 // SYNPO2 // 171024 // synaptopodin 2
4	SNP_A-2129410	rs2036982	123804396	1.448337917	33.14152009	0	NR_024041 // downstream // 66397 // --- // LOC729338 // 729338 // CETN4 pseudogene /// NM_021803 // upstream // 42735 // Hs.567559 // IL21 // 59067 // interleukin 21 /// ENST00000314218 // upstream // 68910 // Hs.400698 // BBS12 // 166379 // Bardet-Biedl syndrome 12 /// ENST00000264497 // upstream // 42734 // Hs.567559 // IL21 // 59067 // interleukin 21
4	SNP_A-2010143	rs6849546	129304281	1.012893141	20.29957317	0	NM_018078 // intron // 0 // Hs.657067 // LARP1B // 55132 // La ribonucleoprotein domain family
4	SNP_A-1873615	rs7675188	130782298	1.035440629	27.9769482	0	NM_020815 // upstream // 3507621 // Hs.192859 // PCDH10 // 57575 // protocadherin 10 /// NM_001099783 // downstream // 529006 // Hs.567679 // C4orf33 // 132321 // chromosome 4 open reading frame 33 /// ENST00000394248 // upstream // 3507621 // Hs.192859 // PCDH10 // 57575 // protocadherin 10 /// ENST00000281146 // downstream // 529006 // Hs.567679 // C4orf33 // 132321 // chromosome 4 open reading…
4	SNP_A-2127881	rs7681944	133766931	1.203477815	52.05642479	0	NM_020815 // upstream // 522988 // Hs.192859 // PCDH10 // 57575 // protocadherin 10 /// NM_001099783 // downstream // 3513639 // Hs.567679 // C4orf33 // 132321 // chromosome 4 open reading frame 33 /// ENST00000394248 // upstream // 522988 // Hs.192859 // PCDH10 // 57575 // protocadherin 10 /// ENST00000281146 // downstream // 3513639 // Hs.567679 // C4orf33 // 132321 // chromosome 4 open reading…
4	SNP_A-1959303	rs4333195	133837721	1.170617275	48.96082666	0	NM_020815 // upstream // 452198 // Hs.192859 // PCDH10 // 57575 // protocadherin 10 /// NM_001099783 // downstream // 3584429 // Hs.567679 // C4orf33 // 132321 // chromosome 4 open reading frame 33 /// ENST00000394248 // upstream // 452198 // Hs.192859 // PCDH10 // 57575 // protocadherin 10 /// ENST00000281146 // downstream // 3584429 // Hs.567679 // C4orf33 // 132321 // chromosome 4 open reading…
4	SNP_A-4283051	rs12501689	134006023	1.212221537	83.11571688	0	NM_020815 // upstream // 283896 // Hs.192859 // PCDH10 // 57575 // protocadherin 10 /// NM_001099783 // downstream // 3752731 // Hs.567679 // C4orf33 // 132321 // chromosome 4 open reading frame 33 /// ENST00000394248 // upstream // 283896 // Hs.192859 // PCDH10 // 57575 // protocadherin 10 /// ENST00000281146 // downstream // 3752731 // Hs.567679 // C4orf33 // 132321 // chromosome 4 open reading…
4	SNP_A-4222940	rs7688249	134038506	0.834485937	49.99885776	0	NM_020815 // upstream // 251413 // Hs.192859 // PCDH10 // 57575 // protocadherin 10 /// NM_001099783 // downstream // 3785214 // Hs.567679 // C4orf33 // 132321 // chromosome 4 open reading frame 33 /// ENST00000394248 // upstream // 251413 // Hs.192859 // PCDH10 // 57575 // protocadherin 10 /// ENST00000281146 // downstream // 3785214 // Hs.567679 // C4orf33 // 132321 // chromosome 4 open reading…
4	SNP_A-4194585	rs7687697	134042257	0.851649843	51.32497591	0	NM_020815 // upstream // 247662 // Hs.192859 // PCDH10 // 57575 // protocadherin 10 /// NM_001099783 // downstream // 3788965 // Hs.567679 // C4orf33 // 132321 // chromosome 4 open reading frame 33 /// ENST00000394248 // upstream // 247662 // Hs.192859 // PCDH10 // 57575 // protocadherin 10 /// ENST00000281146 // downstream // 3788965 // Hs.567679 // C4orf33 // 132321 // chromosome 4 open reading…
4	SNP_A-1805354	rs1448019	134058792	1.121737137	73.03275567	0	NM_020815 // upstream // 231127 // Hs.192859 // PCDH10 // 57575 // protocadherin 10 /// NM_001099783 // downstream // 3805500 // Hs.567679 // C4orf33 // 132321 // chromosome 4 open reading frame 33 /// ENST00000394248 // upstream // 231127 // Hs.192859 // PCDH10 // 57575 // protocadherin 10 /// ENST00000281146 // downstream // 3805500 // Hs.567679 // C4orf33 // 132321 // chromosome 4 open reading…
4	SNP_A-2197645	rs4426795	134069893	0.959294273	52.76453294	0	NM_020815 // upstream // 220026 // Hs.192859 // PCDH10 // 57575 // protocadherin 10 /// NM_001099783 // downstream // 3816601 // Hs.567679 // C4orf33 // 132321 // chromosome 4 open reading frame 33 /// ENST00000394248 // upstream // 220026 // Hs.192859 // PCDH10 // 57575 // protocadherin 10 /// ENST00000281146 // downstream // 3816601 // Hs.567679 // C4orf33 // 132321 // chromosome 4 open reading…
4	SNP_A-2139987	rs12509235	134070907	1.050817617	62.26927708	0	NM_020815 // upstream // 219012 // Hs.192859 // PCDH10 // 57575 // protocadherin 10 /// NM_001099783 // downstream // 3817615 // Hs.567679 // C4orf33 // 132321 // chromosome 4 open reading frame 33 /// ENST00000394248 // upstream // 219012 // Hs.192859 // PCDH10 // 57575 // protocadherin 10 /// ENST00000281146 // downstream // 3817615 // Hs.567679 // C4orf33 // 132321 // chromosome 4 open reading…
4	SNP_A-1871006	rs10029804	136744473	0.902865295	26.7001356	0	NM_003218 // downstream // 749641 // Hs.442707 // TERF1 // 7013 // telomeric repeat binding factor (NIMA-interacting) 1 /// NR_003586 // downstream // 556749 // --- // EEF1AL7 // 441032 // eukaryotic translation elongation factor 1 alpha-like 7 /// ENST00000276602 // downstream // 750628 // Hs.442707 // TERF1 // 7013 // telomeric repeat binding factor (NIMA-interacting) 1 /// ENST00000343262 // u…
4	SNP_A-4277367	rs13147386	144877189	0.094824085	37.69462494	0	NM_198682 // downstream // 134280 // Hs.654368 // GYPE // 2996 // glycophorin E /// NR_003675 // downstream // 175127 // --- // LOC441046 // 441046 // glucuronidase
4	SNP_A-2089729	rs1991979	147368197	0.999379865	42.81721417	0	NM_001029998 // downstream // 26389 // Hs.659209 // SLC10A7 // 84068 // solute carrier family 10 (sodium/bile acid cotransporter family)
4	SNP_A-2144779	rs7677252	148142347	0.933628116	42.11792898	0	NM_001957 // upstream // 479009 // Hs.183713 // EDNRA // 1909 // endothelin receptor type A /// NM_031956 // upstream // 55863 // Hs.378893 // TTC29 // 83894 // tetratricopeptide repeat domain 29 /// ENST00000324300 // upstream // 479227 // Hs.183713 // EDNRA // 1909 // endothelin receptor type A /// ENST00000325106 // upstream // 55863 // Hs.378893 // TTC29 // 83894 // tetratricopeptide repeat d…
4	SNP_A-2096106	rs6817074	148159611	1.257792782	67.33421766	0	NM_001957 // upstream // 461745 // Hs.183713 // EDNRA // 1909 // endothelin receptor type A /// NM_031956 // upstream // 73127 // Hs.378893 // TTC29 // 83894 // tetratricopeptide repeat domain 29 /// ENST00000324300 // upstream // 461963 // Hs.183713 // EDNRA // 1909 // endothelin receptor type A /// ENST00000325106 // upstream // 73127 // Hs.378893 // TTC29 // 83894 // tetratricopeptide repeat d…
4	SNP_A-1979331	rs2043702	148165307	1.003466592	44.88215301	0	NM_001957 // upstream // 456049 // Hs.183713 // EDNRA // 1909 // endothelin receptor type A /// NM_031956 // upstream // 78823 // Hs.378893 // TTC29 // 83894 // tetratricopeptide repeat domain 29 /// ENST00000324300 // upstream // 456267 // Hs.183713 // EDNRA // 1909 // endothelin receptor type A /// ENST00000325106 // upstream // 78823 // Hs.378893 // TTC29 // 83894 // tetratricopeptide repeat d…
4	SNP_A-2262937	rs3747684	148167137	1.257792782	65.7337699	0	NM_001957 // upstream // 454219 // Hs.183713 // EDNRA // 1909 // endothelin receptor type A /// NM_031956 // upstream // 80653 // Hs.378893 // TTC29 // 83894 // tetratricopeptide repeat domain 29 /// ENST00000324300 // upstream // 454437 // Hs.183713 // EDNRA // 1909 // endothelin receptor type A /// ENST00000325106 // upstream // 80653 // Hs.378893 // TTC29 // 83894 // tetratricopeptide repeat d…
4	SNP_A-2292590	rs3747686	148169262	1.257792782	63.4753306	0	NM_001957 // upstream // 452094 // Hs.183713 // EDNRA // 1909 // endothelin receptor type A /// NM_031956 // upstream // 82778 // Hs.378893 // TTC29 // 83894 // tetratricopeptide repeat domain 29 /// ENST00000324300 // upstream // 452312 // Hs.183713 // EDNRA // 1909 // endothelin receptor type A /// ENST00000325106 // upstream // 82778 // Hs.378893 // TTC29 // 83894 // tetratricopeptide repeat d…
4	SNP_A-2064309	rs4696259	152530238	1.216677474	36.46531536	0	NM_001109977 // upstream // 19609 // Hs.633810 // FAM160A1 // 729830 // family with sequence similarity 160
4	SNP_A-2275316	rs2709812	152555199	1.254338446	70.41538685	0	NM_001109977 // intron // 0 // Hs.633810 // FAM160A1 // 729830 // family with sequence similarity 160
4	SNP_A-4214976	rs2709842	152590087	1.255392447	59.86627522	0	NM_001109977 // intron // 0 // Hs.633810 // FAM160A1 // 729830 // family with sequence similarity 160
4	SNP_A-1879493	rs2724573	152598680	1.224688856	57.58058062	0	NM_001109977 // intron // 0 // Hs.633810 // FAM160A1 // 729830 // family with sequence similarity 160
4	SNP_A-2136878	rs10454251	152603412	1.259877175	67.40930048	0	NM_001109977 // intron // 0 // Hs.633810 // FAM160A1 // 729830 // family with sequence similarity 160
4	SNP_A-4282923	rs17027640	152637085	1.311983005	49.60176106	0	NM_001109977 // intron // 0 // Hs.633810 // FAM160A1 // 729830 // family with sequence similarity 160
4	SNP_A-1909655	rs1470280	152651220	1.264230051	38.30731742	0	NM_001109977 // intron // 0 // Hs.633810 // FAM160A1 // 729830 // family with sequence similarity 160
4	SNP_A-2153085	rs2880414	156313101	1.039947798	45.44426519	0	NM_000910 // upstream // 36133 // Hs.37125 // NPY2R // 4887 // neuropeptide Y receptor Y2 /// NM_144979 // downstream // 343686 // Hs.133095 // RBM46 // 166863 // RNA binding motif protein 46 /// ENST00000329476 // upstream // 36129 // Hs.37125 // NPY2R // 4887 // neuropeptide Y receptor Y2 /// ENST00000281722 // downstream // 343687 // Hs.133095 // RBM46 // 166863 // RNA binding motif protein 46
4	SNP_A-1811163	rs1469244	157861440	1.389688724	74.12755013	0	NM_016205 // downstream // 40773 // Hs.570855 // PDGFC // 56034 // platelet derived growth factor C /// NM_001334 // upstream // 766942 // Hs.75262 // CTSO // 1519 // cathepsin O /// ENST00000274071 // downstream // 40773 // Hs.570855 // PDGFC // 56034 // platelet derived growth factor C /// ENST00000281527 // upstream // 766942 // Hs.75262 // CTSO // 1519 // cathepsin O
4	SNP_A-2190833	rs6827631	157863032	1.388321672	74.01957063	0	NM_016205 // downstream // 39181 // Hs.570855 // PDGFC // 56034 // platelet derived growth factor C /// NM_001334 // upstream // 768534 // Hs.75262 // CTSO // 1519 // cathepsin O /// ENST00000274071 // downstream // 39181 // Hs.570855 // PDGFC // 56034 // platelet derived growth factor C /// ENST00000281527 // upstream // 768534 // Hs.75262 // CTSO // 1519 // cathepsin O
4	SNP_A-1790407	rs10017970	157875127	1.374902122	81.63519484	0	NM_016205 // downstream // 27086 // Hs.570855 // PDGFC // 56034 // platelet derived growth factor C /// NM_001334 // upstream // 780629 // Hs.75262 // CTSO // 1519 // cathepsin O /// ENST00000274071 // downstream // 27086 // Hs.570855 // PDGFC // 56034 // platelet derived growth factor C /// ENST00000281527 // upstream // 780629 // Hs.75262 // CTSO // 1519 // cathepsin O
4	SNP_A-2067447	rs7440298	159627106	0.058795828	39.51701091	0	NM_021634 // upstream // 35390 // Hs.591686 // RXFP1 // 59350 // relaxin/insulin-like family peptide receptor 1 /// NM_022831 // downstream // 205939 // Hs.534965 // AIDA // 64853 // axin interactor
4	SNP_A-4248238	rs7441617	159628541	0.049374324	40.46577178	0	NM_021634 // upstream // 33955 // Hs.591686 // RXFP1 // 59350 // relaxin/insulin-like family peptide receptor 1 /// NM_022831 // downstream // 207374 // Hs.534965 // AIDA // 64853 // axin interactor
4	SNP_A-1887023	rs4437207	164521425	1.700709614	47.11592919	0	NM_032136 // downstream // 90272 // Hs.303923 // TKTL2 // 84076 // transketolase-like 2 /// NM_006174 // downstream // 28891 // Hs.519058 // NPY5R // 4889 // neuropeptide Y receptor Y5 /// ENST00000280605 // downstream // 91030 // Hs.303923 // TKTL2 // 84076 // transketolase-like 2 /// ENST00000338566 // downstream // 28891 // Hs.519058 // NPY5R // 4889 // neuropeptide Y receptor Y5
4	SNP_A-2158178	rs4692949	169969909	1.36232386	55.51454334	0	NM_016081 // intron // 0 // Hs.151220 // PALLD // 23022 // palladin
4	SNP_A-2216307	rs13135054	171320913	1.33241803	63.5541334	0	NM_001034845 // upstream // 1650236 // Hs.386236 // GALNTL6 // 442117 // UDP-N-acetyl-alpha-D-galactosamine:polypeptide N-acetylgalactosaminyltransferase-like 6 /// NM_182662 // upstream // 72966 // Hs.529735 // AADAT // 51166 // aminoadipate aminotransferase /// ENST00000404275 // upstream // 1650315 // Hs.386236 // GALNTL6 // 442117 // UDP-N-acetyl-alpha-D-galactosamine:polypeptide N-acetylgala…
4	SNP_A-4220072	rs1514481	183753886	1.325075834	39.65984406	0	NM_001080477 // intron // 0 // Hs.130438 // ODZ3 // 55714 // odz
5	SNP_A-4215008	rs2914204	3523914	0.942973494	31.14946077	0	NM_024337 // upstream // 125253 // Hs.424156 // IRX1 // 79192 // iroquois homeobox 1 /// NM_033267 // upstream // 719145 // Hs.282089 // IRX2 // 153572 // iroquois homeobox 2 /// ENST00000302006 // upstream // 125253 // Hs.424156 // IRX1 // 79192 // iroquois homeobox 1 /// ENST00000382611 // upstream // 719140 // Hs.282089 // IRX2 // 153572 // iroquois homeobox 2
5	SNP_A-2027782	rs12522892	3555198	0.844980905	40.97104122	0	NM_024337 // upstream // 93969 // Hs.424156 // IRX1 // 79192 // iroquois homeobox 1 /// NM_033267 // upstream // 750429 // Hs.282089 // IRX2 // 153572 // iroquois homeobox 2 /// ENST00000302006 // upstream // 93969 // Hs.424156 // IRX1 // 79192 // iroquois homeobox 1 /// ENST00000382611 // upstream // 750424 // Hs.282089 // IRX2 // 153572 // iroquois homeobox 2
5	SNP_A-2010603	rs1664726	3562338	1.128759593	59.36939089	0	NM_024337 // upstream // 86829 // Hs.424156 // IRX1 // 79192 // iroquois homeobox 1 /// NM_033267 // upstream // 757569 // Hs.282089 // IRX2 // 153572 // iroquois homeobox 2 /// ENST00000302006 // upstream // 86829 // Hs.424156 // IRX1 // 79192 // iroquois homeobox 1 /// ENST00000382611 // upstream // 757564 // Hs.282089 // IRX2 // 153572 // iroquois homeobox 2
5	SNP_A-1895790	rs445245	4997080	1.32746576	50.29401098	0	NR_026994 // upstream // 90391 // --- // LOC340094 // 340094 // hypothetical LOC340094 /// NM_024337 // downstream // 1342563 // Hs.424156 // IRX1 // 79192 // iroquois homeobox 1 /// ENST00000274181 // upstream // 196362 // Hs.661915 // ADAMTS16 // 170690 // ADAM metallopeptidase with thrombospondin type 1 motif
5	SNP_A-1980494	rs274715	6776429	1.056434062	36.76194231	0	NM_006999 // intron // 0 // Hs.481542 // POLS // 11044 // polymerase (DNA directed) sigma /// ENST00000230859 // intron // 0 // Hs.481542 // POLS // 11044 // polymerase (DNA directed) sigma
5	SNP_A-2071890	rs10062299	7262065	0.90581947	29.61451497	0	NM_020546 // upstream // 187277 // Hs.481545 // ADCY2 // 108 // adenylate cyclase 2 (brain) /// NM_006999 // downstream // 451904 // Hs.481542 // POLS // 11044 // polymerase (DNA directed) sigma /// ENST00000338316 // upstream // 187277 // Hs.481545 // ADCY2 // 108 // adenylate cyclase 2 (brain) /// ENST00000230859 // downstream // 451904 // Hs.481542 // POLS // 11044 // polymerase (DNA directed)…
5	SNP_A-2055397	rs4701804	8271692	1.273142321	37.11614466	0	NM_003966 // downstream // 816446 // Hs.27621 // SEMA5A // 9037 // sema domain
5	SNP_A-1980554	rs6555529	8285117	1.117222962	36.54791627	0	NM_003966 // downstream // 803021 // Hs.27621 // SEMA5A // 9037 // sema domain
5	SNP_A-2238568	rs314736	10090569	0.001477866	29.64255194	0	NM_199133 // downstream // 188868 // Hs.481569 // FAM173B // 134145 // family with sequence similarity 173
5	SNP_A-1941316	rs2244964	10316725	1.084673774	45.30316775	0	NM_012073 // intron // 0 // Hs.1600 // CCT5 // 22948 // chaperonin containing TCP1
5	SNP_A-4244913	rs4626339	11852036	1.637216387	102.972601	0	NM_001332 // intron // 0 // Hs.314543 // CTNND2 // 1501 // catenin (cadherin-associated protein)
5	SNP_A-1925131	rs844187	27433494	1.094338235	26.80516396	0	NM_017665 // downstream // 2449426 // Hs.29700 // ZCCHC10 // 54819 // zinc finger
5	SNP_A-4243344	rs2277010	33915501	1.267355109	42.58485225	0	NM_030955 // intron // 0 // Hs.12680 // ADAMTS12 // 81792 // ADAM metallopeptidase with thrombospondin type 1 motif
5	SNP_A-2214145	rs1946267	33957567	2.030524343	131.7465369	0	NM_016568 // upstream // 14678 // Hs.170146 // RXFP3 // 51289 // relaxin/insulin-like family peptide receptor 3 /// NM_030955 // upstream // 29686 // Hs.12680 // ADAMTS12 // 81792 // ADAM metallopeptidase with thrombospondin type 1 motif
5	SNP_A-1920808	rs6864614	33958368	1.818460025	114.0560846	0	NM_016568 // upstream // 13877 // Hs.170146 // RXFP3 // 51289 // relaxin/insulin-like family peptide receptor 3 /// NM_030955 // upstream // 30487 // Hs.12680 // ADAMTS12 // 81792 // ADAM metallopeptidase with thrombospondin type 1 motif
5	SNP_A-1981195	rs213583	34070570	1.308514511	48.99860789	0	NM_030945 // intron // 0 // Hs.171929 // C1QTNF3 // 114899 // C1q and tumor necrosis factor related protein 3 /// NM_181435 // intron // 0 // Hs.171929 // C1QTNF3 // 114899 // C1q and tumor necrosis factor related protein 3 /// ENST00000382065 // intron // 0 // --- // --- // --- // --- /// ENST00000231338 // intron // 0 // --- // --- // --- // ---
5	SNP_A-4280075	rs6898170	34083721	1.217346852	45.78159191	0	NR_027439 // downstream // 141369 // --- // LOC100272216 // 100272216 // hypothetical LOC100272216 /// NM_181435 // upstream // 4647 // Hs.171929 // C1QTNF3 // 114899 // C1q and tumor necrosis factor related protein 3 /// ENST00000265109 // upstream // 608553 // Hs.431400 // RAI14 // 26064 // retinoic acid induced 14 /// ENST00000231338 // upstream // 4646 // --- // --- // --- // ---
5	SNP_A-4286163	rs6451121	34503352	1.261295871	38.149367	0	NM_015577 // upstream // 188837 // Hs.431400 // RAI14 // 26064 // retinoic acid induced 14 /// NR_024592 // downstream // 274263 // --- // POM121L4P // 266697 // POM121 membrane glycoprotein-like 4 pseudogene (rat) /// ENST00000265109 // upstream // 188922 // Hs.431400 // RAI14 // 26064 // retinoic acid induced 14 /// ENST00000231338 // upstream // 424277 // --- // --- // --- // ---
5	SNP_A-1981232	rs2962089	35168107	1.020733617	52.43582107	0	NM_000949 // intron // 0 // Hs.368587 // PRLR // 5618 // prolactin receptor /// ENST00000382002 // intron // 0 // Hs.368587 // PRLR // 5618 // prolactin receptor
5	SNP_A-2010815	rs2962097	35171022	1.012125063	54.96826908	0	NM_000949 // intron // 0 // Hs.368587 // PRLR // 5618 // prolactin receptor /// ENST00000382002 // intron // 0 // Hs.368587 // PRLR // 5618 // prolactin receptor
5	SNP_A-2010817	rs4703506	35207964	2.33527262	142.0649927	0	NM_000949 // intron // 0 // Hs.368587 // PRLR // 5618 // prolactin receptor /// ENST00000382002 // intron // 0 // Hs.368587 // PRLR // 5618 // prolactin receptor
5	SNP_A-2302177	rs2115198	36795125	1.163350945	31.51689886	0	NM_133433 // upstream // 117492 // Hs.481927 // NIPBL // 25836 // Nipped-B homolog (Drosophila) /// NM_004172 // downstream // 70934 // Hs.481918 // SLC1A3 // 6507 // solute carrier family 1 (glial high affinity glutamate transporter)
5	SNP_A-2010841	rs1345482	39269083	1.404868504	59.54787329	0	NM_001737 // downstream // 51050 // Hs.654443 // C9 // 735 // complement component 9 /// NM_001465 // upstream // 13659 // Hs.370503 // FYB // 2533 // FYN binding protein (FYB-120/130) /// ENST00000263408 // downstream // 51679 // Hs.654443 // C9 // 735 // complement component 9 /// ENST00000263405 // upstream // 13659 // Hs.370503 // FYB // 2533 // FYN binding protein (FYB-120/130)
5	SNP_A-1981424	rs1457128	41474137	1.119104657	27.23760686	0	NM_001005473 // intron // 0 // Hs.145404 // PLCXD3 // 345557 // phosphatidylinositol-specific phospholipase C
5	SNP_A-1905872	rs13155294	52089681	1.289378613	61.02728428	0	NM_015946 // upstream // 29849 // Hs.644352 // PELO // 53918 // pelota homolog (Drosophila) /// NM_002202 // downstream // 1363363 // Hs.505 // ISL1 // 3670 // ISL LIM homeobox 1 /// ENST00000274311 // upstream // 29849 // Hs.644352 // PELO // 53918 // pelota homolog (Drosophila) /// ENST00000230658 // downstream // 1363373 // Hs.505 // ISL1 // 3670 // ISL LIM homeobox 1
5	SNP_A-1832451	rs10055224	56116958	1.479722928	78.55268055	0	NM_005921 // upstream // 29698 // Hs.653654 // MAP3K1 // 4214 // mitogen-activated protein kinase kinase kinase 1 /// NR_023344 // upstream // 487685 // Hs.545589 // RNU6ATAC // 100151684 // RNA
5	SNP_A-2214844	rs1423620	56136753	1.223227628	65.33240981	0	NM_005921 // upstream // 9903 // Hs.653654 // MAP3K1 // 4214 // mitogen-activated protein kinase kinase kinase 1 /// NR_023344 // upstream // 507480 // Hs.545589 // RNU6ATAC // 100151684 // RNA
5	SNP_A-2238124	rs11960484	56144911	1.278224131	81.81438759	0	NM_005921 // upstream // 1745 // Hs.653654 // MAP3K1 // 4214 // mitogen-activated protein kinase kinase kinase 1 /// NR_023344 // upstream // 515638 // Hs.545589 // RNU6ATAC // 100151684 // RNA
5	SNP_A-4223221	rs832552	56149607	1.241762071	80.90477408	0	NM_005921 // intron // 0 // Hs.653654 // MAP3K1 // 4214 // mitogen-activated protein kinase kinase kinase 1 /// ENST00000399503 // intron // 0 // Hs.657756 // MAP3K1 // 4214 // mitogen-activated protein kinase kinase kinase 1
5	SNP_A-1981667	rs860580	56185186	1.223227628	71.86969984	0	NM_005921 // intron // 0 // Hs.653654 // MAP3K1 // 4214 // mitogen-activated protein kinase kinase kinase 1 /// ENST00000399503 // intron // 0 // Hs.657756 // MAP3K1 // 4214 // mitogen-activated protein kinase kinase kinase 1
5	SNP_A-4236112	rs2113079	56193708	0.765369929	30.07648765	0	NM_005921 // intron // 0 // Hs.653654 // MAP3K1 // 4214 // mitogen-activated protein kinase kinase kinase 1 /// ENST00000399503 // intron // 0 // Hs.657756 // MAP3K1 // 4214 // mitogen-activated protein kinase kinase kinase 1
5	SNP_A-2010903	rs2257505	56242880	1.284282881	28.90292747	0	NM_152622 // downstream // 8305 // Hs.657594 // MIER3 // 166968 // mesoderm induction early response 1
5	SNP_A-2032100	rs4976090	66912373	1.033935657	34.20006469	0	NM_181523 // upstream // 645844 // Hs.132225 // PIK3R1 // 5295 // phosphoinositide-3-kinase
5	SNP_A-1847900	rs6889882	66946393	1.117070273	60.50826078	0	NM_181523 // upstream // 611824 // Hs.132225 // PIK3R1 // 5295 // phosphoinositide-3-kinase
5	SNP_A-4215045	rs6862794	66957023	1.04607265	71.68049902	0	NM_181523 // upstream // 601194 // Hs.132225 // PIK3R1 // 5295 // phosphoinositide-3-kinase
5	SNP_A-1802573	rs6863219	66957234	0.943041643	59.26528689	0	NM_181523 // upstream // 600983 // Hs.132225 // PIK3R1 // 5295 // phosphoinositide-3-kinase
5	SNP_A-1839927	rs6866097	66982400	1.011005818	49.57171388	0	NM_181523 // upstream // 575817 // Hs.132225 // PIK3R1 // 5295 // phosphoinositide-3-kinase
5	SNP_A-2265075	rs7718531	68354398	1.169202365	41.03462341	0	NM_024055 // upstream // 71175 // Hs.631975 // SLC30A5 // 64924 // solute carrier family 30 (zinc transporter)
5	SNP_A-1982162	rs41467653	75471316	6.10656393	222.9510447	0	NM_014979 // intron // 0 // Hs.663229 // SV2C // 22987 // synaptic vesicle glycoprotein 2C /// ENST00000322285 // intron // 0 // Hs.663229 // SV2C // 22987 // synaptic vesicle glycoprotein 2C
5	SNP_A-2046682	rs2434307	79336190	0.968457792	35.06410098	0	NM_003248 // upstream // 30556 // Hs.211426 // THBS4 // 7060 // thrombospondin 4 /// NM_001010891 // upstream // 13346 // Hs.531418 // MTX3 // 345778 // metaxin 3 /// ENST00000350881 // upstream // 30668 // Hs.211426 // THBS4 // 7060 // thrombospondin 4 /// ENST00000238522 // downstream // 204386 // Hs.482625 // CMYA5 // 202333 // cardiomyopathy associated 5
5	SNP_A-4218186	rs2434273	79357195	1.49403657	76.52374344	0	NM_003248 // upstream // 9551 // Hs.211426 // THBS4 // 7060 // thrombospondin 4 /// NM_001010891 // upstream // 34351 // Hs.531418 // MTX3 // 345778 // metaxin 3 /// ENST00000350881 // upstream // 9663 // Hs.211426 // THBS4 // 7060 // thrombospondin 4 /// ENST00000238522 // downstream // 225391 // Hs.482625 // CMYA5 // 202333 // cardiomyopathy associated 5
5	SNP_A-4304464	rs412379	79387300	1.237335052	60.52809112	0	NM_003248 // intron // 0 // Hs.211426 // THBS4 // 7060 // thrombospondin 4 /// ENST00000350881 // intron // 0 // Hs.211426 // THBS4 // 7060 // thrombospondin 4
5	SNP_A-1800373	rs177602	83696217	5.260209933	245.8510781	0	NM_005711 // intron // 0 // Hs.482730 // EDIL3 // 10085 // EGF-like repeats and discoidin I-like domains 3 /// ENST00000296591 // intron // 0 // Hs.482730 // EDIL3 // 10085 // EGF-like repeats and discoidin I-like domains 3
5	SNP_A-2260224	rs10462420	84069108	1.210433329	68.299705	0	NR_003719 // upstream // 1544909 // --- // NBPF22P // 285622 // neuroblastoma breakpoint family
5	SNP_A-2130093	rs11958181	84072703	1.215674842	68.77123295	0	NR_003719 // upstream // 1541314 // --- // NBPF22P // 285622 // neuroblastoma breakpoint family
5	SNP_A-2071252	rs6452580	84072958	1.210433329	68.299705	0	NR_003719 // upstream // 1541059 // --- // NBPF22P // 285622 // neuroblastoma breakpoint family
5	SNP_A-2246349	rs6881722	90308554	1.487935467	97.65500845	0	NR_003149 // intron // 0 // --- // GPR98 // 84059 // G protein-coupled receptor 98 /// NM_032119 // intron // 0 // Hs.591777 // GPR98 // 84059 // G protein-coupled receptor 98 /// ENST00000405460 // intron // 0 // Hs.591777 // GPR98 // 84059 // G protein-coupled receptor 98
5	SNP_A-1932079	rs1995776	90311581	1.349479568	86.36755595	0	NR_003149 // intron // 0 // --- // GPR98 // 84059 // G protein-coupled receptor 98 /// NM_032119 // intron // 0 // Hs.591777 // GPR98 // 84059 // G protein-coupled receptor 98 /// ENST00000405460 // intron // 0 // Hs.591777 // GPR98 // 84059 // G protein-coupled receptor 98
5	SNP_A-1796485	rs10073898	90312054	1.189070652	70.94438433	0	NR_003149 // intron // 0 // --- // GPR98 // 84059 // G protein-coupled receptor 98 /// NM_032119 // intron // 0 // Hs.591777 // GPR98 // 84059 // G protein-coupled receptor 98 /// ENST00000405460 // intron // 0 // Hs.591777 // GPR98 // 84059 // G protein-coupled receptor 98
5	SNP_A-1982506	rs10054039	90314902	1.189070652	69.98017318	0	NR_003149 // intron // 0 // --- // GPR98 // 84059 // G protein-coupled receptor 98 /// NM_032119 // intron // 0 // Hs.591777 // GPR98 // 84059 // G protein-coupled receptor 98 /// ENST00000405460 // intron // 0 // Hs.591777 // GPR98 // 84059 // G protein-coupled receptor 98
5	SNP_A-2186033	rs17633569	90315170	1.189070652	69.98017318	0	NR_003149 // intron // 0 // --- // GPR98 // 84059 // G protein-coupled receptor 98 /// NM_032119 // intron // 0 // Hs.591777 // GPR98 // 84059 // G protein-coupled receptor 98 /// ENST00000405460 // intron // 0 // Hs.591777 // GPR98 // 84059 // G protein-coupled receptor 98
5	SNP_A-1982508	rs16869305	90315198	1.278779379	78.48835714	0	NR_003149 // intron // 0 // --- // GPR98 // 84059 // G protein-coupled receptor 98 /// NM_032119 // intron // 0 // Hs.591777 // GPR98 // 84059 // G protein-coupled receptor 98 /// ENST00000405460 // intron // 0 // Hs.591777 // GPR98 // 84059 // G protein-coupled receptor 98
5	SNP_A-2114323	rs896729	93247934	1.295273309	34.04294983	0	NM_032042 // intron // 0 // Hs.600086 // FAM172A // 83989 // family with sequence similarity 172
5	SNP_A-2090533	rs17566231	104360332	1.070633703	36.29206636	0	NR_000039 // upstream // 102741 // --- // RAB9P1 // 9366 // RAB9
5	SNP_A-2025929	rs4957688	106491917	1.071991534	44.35208326	0	NM_001962 // downstream // 248571 // Hs.288741 // EFNA5 // 1946 // ephrin-A5 /// NR_000039 // downstream // 2028219 // --- // RAB9P1 // 9366 // RAB9
5	SNP_A-2172427	rs4957534	106529101	1.21274903	69.25863217	0	NM_001962 // downstream // 211387 // Hs.288741 // EFNA5 // 1946 // ephrin-A5 /// NR_000039 // downstream // 2065403 // --- // RAB9P1 // 9366 // RAB9
5	SNP_A-1982787	rs6596730	106585031	1.427961908	73.15317159	0	NM_001962 // downstream // 155457 // Hs.288741 // EFNA5 // 1946 // ephrin-A5 /// NR_000039 // downstream // 2121333 // --- // RAB9P1 // 9366 // RAB9
5	SNP_A-2201413	rs2898615	106589226	1.269518387	61.28662026	0	NM_001962 // downstream // 151262 // Hs.288741 // EFNA5 // 1946 // ephrin-A5 /// NR_000039 // downstream // 2125528 // --- // RAB9P1 // 9366 // RAB9
5	SNP_A-1793639	rs12691430	107116609	1.580925272	53.40625034	0	NM_022824 // downstream // 106738 // Hs.657225 // FBXL17 // 64839 // F-box and leucine-rich repeat protein 17 /// NM_001962 // upstream // 82114 // Hs.288741 // EFNA5 // 1946 // ephrin-A5 /// ENST00000359660 // downstream // 106738 // Hs.657225 // FBXL17 // 64839 // F-box and leucine-rich repeat protein 17 /// ENST00000333274 // upstream // 82396 // Hs.288741 // EFNA5 // 1946 // ephrin-A5
5	SNP_A-4280314	rs10039159	108833804	0.912343863	27.12594125	0	NM_002372 // upstream // 219250 // Hs.432822 // MAN2A1 // 4124 // mannosidase
5	SNP_A-1896941	rs13354224	108848634	1.24841669	70.03562782	0	NM_002372 // upstream // 204420 // Hs.432822 // MAN2A1 // 4124 // mannosidase
5	SNP_A-2244151	rs4130643	108889247	1.158960061	45.38596137	0	NM_002372 // upstream // 163807 // Hs.432822 // MAN2A1 // 4124 // mannosidase
5	SNP_A-1821434	rs1866924	112054047	1.018561376	28.14820528	0	NM_001127511 // upstream // 17069 // Hs.158932 // APC // 324 // adenomatous polyposis coli /// NM_022140 // upstream // 271138 // Hs.584954 // EPB41L4A // 64097 // erythrocyte membrane protein band 4.1 like 4A /// ENST00000257430 // upstream // 47435 // Hs.158932 // APC // 324 // adenomatous polyposis coli /// ENST00000261486 // upstream // 271138 // Hs.584954 // EPB41L4A // 64097 // erythrocyte …
5	SNP_A-4225077	rs285886	114071248	1.47610347	24.56365783	0	NM_018700 // downstream // 417111 // Hs.519514 // TRIM36 // 55521 // tripartite motif-containing 36 /// NM_021614 // downstream // 211152 // Hs.98280 // KCNN2 // 3781 // potassium intermediate/small conductance calcium-activated channel
5	SNP_A-2217011	rs1434645	136634212	1.160975575	61.41544062	0	NM_004598 // intron // 0 // Hs.643338 // SPOCK1 // 6695 // sparc/osteonectin
5	SNP_A-4281815	rs311596	138099981	1.165008602	31.30645272	0	NM_001903 // upstream // 17024 // Hs.534797 // CTNNA1 // 1495 // catenin (cadherin-associated protein)
5	SNP_A-1877656	rs825672	138123542	1.170818618	34.8881199	0	NM_001903 // intron // 0 // Hs.534797 // CTNNA1 // 1495 // catenin (cadherin-associated protein)
5	SNP_A-1983689	rs10515504	138250893	1.169770352	59.38193498	0	NM_001903 // intron // 0 // Hs.534797 // CTNNA1 // 1495 // catenin (cadherin-associated protein)
5	SNP_A-2232806	rs10038162	138264654	1.163735033	56.93212793	0	NM_001903 // intron // 0 // Hs.534797 // CTNNA1 // 1495 // catenin (cadherin-associated protein)
5	SNP_A-1983690	rs9327829	138289570	1.130495579	51.39333329	0	NM_001903 // intron // 0 // Hs.534797 // CTNNA1 // 1495 // catenin (cadherin-associated protein)
5	SNP_A-4279216	rs153172	142258202	1.117942699	56.84106427	0	NM_001135608 // intron // 0 // Hs.654668 // ARHGAP26 // 23092 // Rho GTPase activating protein 26 /// NM_015071 // intron // 0 // Hs.654668 // ARHGAP26 // 23092 // Rho GTPase activating protein 26 /// ENST00000378004 // intron // 0 // Hs.654668 // ARHGAP26 // 23092 // Rho GTPase activating protein 26 /// ENST00000274498 // intron // 0 // Hs.654668 // ARHGAP26 // 23092 // Rho GTPase activating pro…
5	SNP_A-2049935	rs7705560	142268711	1.115690261	60.08892826	0	NM_001135608 // intron // 0 // Hs.654668 // ARHGAP26 // 23092 // Rho GTPase activating protein 26 /// NM_015071 // intron // 0 // Hs.654668 // ARHGAP26 // 23092 // Rho GTPase activating protein 26 /// ENST00000378004 // intron // 0 // Hs.654668 // ARHGAP26 // 23092 // Rho GTPase activating protein 26 /// ENST00000274498 // intron // 0 // Hs.654668 // ARHGAP26 // 23092 // Rho GTPase activating pro…
5	SNP_A-2309875	rs712181	142315519	1.186556503	58.10626213	0	NM_001135608 // intron // 0 // Hs.654668 // ARHGAP26 // 23092 // Rho GTPase activating protein 26 /// NM_015071 // intron // 0 // Hs.654668 // ARHGAP26 // 23092 // Rho GTPase activating protein 26 /// ENST00000378004 // intron // 0 // Hs.654668 // ARHGAP26 // 23092 // Rho GTPase activating protein 26 /// ENST00000274498 // intron // 0 // Hs.654668 // ARHGAP26 // 23092 // Rho GTPase activating pro…
5	SNP_A-1951214	rs1422716	143664189	1.164124773	55.26877296	0	NM_020768 // intron // 0 // Hs.661870 // KCTD16 // 57528 // potassium channel tetramerisation domain containing 16 /// ENST00000327887 // intron // 0 // Hs.661870 // KCTD16 // 57528 // potassium channel tetramerisation domain containing 16
5	SNP_A-2310834	rs1428856	143693048	1.16333844	51.73269254	0	NM_020768 // intron // 0 // Hs.661870 // KCTD16 // 57528 // potassium channel tetramerisation domain containing 16 /// ENST00000327887 // intron // 0 // Hs.661870 // KCTD16 // 57528 // potassium channel tetramerisation domain containing 16
5	SNP_A-1956895	rs244536	143695682	1.114497218	48.18460077	0	NM_020768 // intron // 0 // Hs.661870 // KCTD16 // 57528 // potassium channel tetramerisation domain containing 16 /// ENST00000327887 // intron // 0 // Hs.661870 // KCTD16 // 57528 // potassium channel tetramerisation domain containing 16
5	SNP_A-2293061	rs165400	143998172	1.404404078	80.35554186	0	NM_138492 // downstream // 1120602 // Hs.314261 // PRELID2 // 153768 // PRELI domain containing 2 /// NM_020768 // downstream // 161035 // Hs.661870 // KCTD16 // 57528 // potassium channel tetramerisation domain containing 16 /// ENST00000372393 // upstream // 590330 // Hs.160786 // ASS1 // 445 // argininosuccinate synthetase 1 /// ENST00000327887 // downstream // 164302 // Hs.661870 // KCTD16 //…
5	SNP_A-2070624	rs165450	144002260	1.356366282	79.01698292	0	NM_138492 // downstream // 1116514 // Hs.314261 // PRELID2 // 153768 // PRELI domain containing 2 /// NM_020768 // downstream // 165123 // Hs.661870 // KCTD16 // 57528 // potassium channel tetramerisation domain containing 16 /// ENST00000372393 // upstream // 586242 // Hs.160786 // ASS1 // 445 // argininosuccinate synthetase 1 /// ENST00000327887 // downstream // 168390 // Hs.661870 // KCTD16 //…
5	SNP_A-1943569	rs39892	144007234	1.319091486	75.76301406	0	NM_138492 // downstream // 1111540 // Hs.314261 // PRELID2 // 153768 // PRELI domain containing 2 /// NM_020768 // downstream // 170097 // Hs.661870 // KCTD16 // 57528 // potassium channel tetramerisation domain containing 16 /// ENST00000372393 // upstream // 581268 // Hs.160786 // ASS1 // 445 // argininosuccinate synthetase 1 /// ENST00000327887 // downstream // 173364 // Hs.661870 // KCTD16 //…
5	SNP_A-1927269	rs2895621	144030334	1.03108067	57.49204528	0	NM_138492 // downstream // 1088440 // Hs.314261 // PRELID2 // 153768 // PRELI domain containing 2 /// NM_020768 // downstream // 193197 // Hs.661870 // KCTD16 // 57528 // potassium channel tetramerisation domain containing 16 /// ENST00000372393 // upstream // 558168 // Hs.160786 // ASS1 // 445 // argininosuccinate synthetase 1 /// ENST00000327887 // downstream // 196464 // Hs.661870 // KCTD16 //…
5	SNP_A-2126563	rs7704793	144065554	1.522597571	67.92161447	0	NM_138492 // downstream // 1053220 // Hs.314261 // PRELID2 // 153768 // PRELI domain containing 2 /// NM_020768 // downstream // 228417 // Hs.661870 // KCTD16 // 57528 // potassium channel tetramerisation domain containing 16 /// ENST00000372393 // upstream // 522948 // Hs.160786 // ASS1 // 445 // argininosuccinate synthetase 1 /// ENST00000327887 // downstream // 231684 // Hs.661870 // KCTD16 //…
5	SNP_A-4211320	rs3853466	144115729	1.152358966	52.21036297	0	NM_138492 // downstream // 1003045 // Hs.314261 // PRELID2 // 153768 // PRELI domain containing 2 /// NM_020768 // downstream // 278592 // Hs.661870 // KCTD16 // 57528 // potassium channel tetramerisation domain containing 16 /// ENST00000372393 // upstream // 472773 // Hs.160786 // ASS1 // 445 // argininosuccinate synthetase 1 /// ENST00000327887 // downstream // 281859 // Hs.661870 // KCTD16 //…
5	SNP_A-2226916	rs248557	144157508	1.314260551	54.32432888	0	NM_138492 // downstream // 961266 // Hs.314261 // PRELID2 // 153768 // PRELI domain containing 2 /// NM_020768 // downstream // 320371 // Hs.661870 // KCTD16 // 57528 // potassium channel tetramerisation domain containing 16 /// ENST00000372393 // upstream // 430994 // Hs.160786 // ASS1 // 445 // argininosuccinate synthetase 1 /// ENST00000327887 // downstream // 323638 // Hs.661870 // KCTD16 // …
5	SNP_A-2027277	rs173572	144162907	1.32518032	57.63340759	0	NM_138492 // downstream // 955867 // Hs.314261 // PRELID2 // 153768 // PRELI domain containing 2 /// NM_020768 // downstream // 325770 // Hs.661870 // KCTD16 // 57528 // potassium channel tetramerisation domain containing 16 /// ENST00000372393 // upstream // 425595 // Hs.160786 // ASS1 // 445 // argininosuccinate synthetase 1 /// ENST00000327887 // downstream // 329037 // Hs.661870 // KCTD16 // …
5	SNP_A-2151658	rs10041348	144173087	1.496465583	50.44255322	0	NM_138492 // downstream // 945687 // Hs.314261 // PRELID2 // 153768 // PRELI domain containing 2 /// NM_020768 // downstream // 335950 // Hs.661870 // KCTD16 // 57528 // potassium channel tetramerisation domain containing 16 /// ENST00000372393 // upstream // 415415 // Hs.160786 // ASS1 // 445 // argininosuccinate synthetase 1 /// ENST00000327887 // downstream // 339217 // Hs.661870 // KCTD16 // …
5	SNP_A-2071013	rs2087562	145178501	1.285832019	39.29744542	0	NM_138492 // intron // 0 // Hs.314261 // PRELID2 // 153768 // PRELI domain containing 2 /// NM_205846 // intron // 0 // Hs.314261 // PRELID2 // 153768 // PRELI domain containing 2 /// NM_182960 // intron // 0 // Hs.314261 // PRELID2 // 153768 // PRELI domain containing 2 /// ENST00000394450 // intron // 0 // Hs.314261 // PRELID2 // 153768 // PRELI domain containing 2 /// ENST00000334744 // intron…
5	SNP_A-1983867	rs417215	145191308	1.050210312	31.98028897	0	NM_138492 // intron // 0 // Hs.314261 // PRELID2 // 153768 // PRELI domain containing 2 /// NM_205846 // intron // 0 // Hs.314261 // PRELID2 // 153768 // PRELI domain containing 2 /// NM_182960 // intron // 0 // Hs.314261 // PRELID2 // 153768 // PRELI domain containing 2 /// ENST00000394450 // intron // 0 // Hs.314261 // PRELID2 // 153768 // PRELI domain containing 2 /// ENST00000334744 // intron…
5	SNP_A-1862233	rs10214147	148157365	2.15751952	66.17349836	0	NM_000024 // upstream // 28983 // Hs.591251 // ADRB2 // 154 // adrenergic
5	SNP_A-2180331	rs382178	150679520	1.311523133	76.68781108	0	NM_181776 // intron // 0 // Hs.483877 // SLC36A2 // 153201 // solute carrier family 36 (proton/amino acid symporter)
5	SNP_A-2151271	rs385530	150679787	1.217561841	68.3121312	0	NM_181776 // intron // 0 // Hs.483877 // SLC36A2 // 153201 // solute carrier family 36 (proton/amino acid symporter)
5	SNP_A-1984010	rs246486	150708073	0.965552136	59.45494364	0	NM_078483 // upstream // 99282 // Hs.269004 // SLC36A1 // 206358 // solute carrier family 36 (proton/amino acid symporter)
5	SNP_A-2011339	rs152087	150714612	1.160768547	84.71440201	0	NM_078483 // upstream // 92743 // Hs.269004 // SLC36A1 // 206358 // solute carrier family 36 (proton/amino acid symporter)
5	SNP_A-2170752	rs10044636	150714711	1.211918142	90.82118923	0	NM_078483 // upstream // 92644 // Hs.269004 // SLC36A1 // 206358 // solute carrier family 36 (proton/amino acid symporter)
5	SNP_A-2142101	rs869198	150726086	0.977774923	67.04309404	0	NM_078483 // upstream // 81269 // Hs.269004 // SLC36A1 // 206358 // solute carrier family 36 (proton/amino acid symporter)
5	SNP_A-2048227	rs7701271	150756901	0.898145837	48.32367418	0	NM_078483 // upstream // 50454 // Hs.269004 // SLC36A1 // 206358 // solute carrier family 36 (proton/amino acid symporter)
5	SNP_A-2011340	rs4304073	150790926	1.486480383	60.47948019	0	NM_078483 // upstream // 16429 // Hs.269004 // SLC36A1 // 206358 // solute carrier family 36 (proton/amino acid symporter)
5	SNP_A-1984084	rs1463748	152893595	0.99778845	50.30619142	0	NM_001114183 // intron // 0 // Hs.519693 // GRIA1 // 2890 // glutamate receptor
5	SNP_A-4265320	rs10515691	152915585	1.185290662	65.52634688	0	NM_001114183 // intron // 0 // Hs.519693 // GRIA1 // 2890 // glutamate receptor
5	SNP_A-4304239	rs7735696	152916373	1.041561913	52.69662199	0	NM_001114183 // intron // 0 // Hs.519693 // GRIA1 // 2890 // glutamate receptor
5	SNP_A-2250341	rs17518831	152931785	1.019290916	51.407767	0	NM_001114183 // intron // 0 // Hs.519693 // GRIA1 // 2890 // glutamate receptor
5	SNP_A-4211375	rs1394608	155715872	1.279768769	66.23987848	0	NM_172244 // intron // 0 // Hs.387207 // SGCD // 6444 // sarcoglycan
5	SNP_A-2128541	rs905789	155746581	1.855697246	111.0076212	0	NM_172244 // intron // 0 // Hs.387207 // SGCD // 6444 // sarcoglycan
5	SNP_A-4250928	rs6556623	155798927	1.08960392	31.56577814	0	NM_172244 // intron // 0 // Hs.387207 // SGCD // 6444 // sarcoglycan
5	SNP_A-2011410	rs2901696	162137343	1.40456412	52.66048708	0	NM_004060 // upstream // 659811 // Hs.79101 // CCNG1 // 900 // cyclin G1 /// NM_198904 // downstream // 622220 // Hs.7195 // GABRG2 // 2566 // gamma-aminobutyric acid (GABA) A receptor
5	SNP_A-2032723	rs4868871	163562658	1.303110486	35.94128293	0	NM_000971 // downstream // 1825424 // Hs.571841 // RPL7 // 6129 // ribosomal protein L7 /// NM_182796 // downstream // 683754 // Hs.54642 // MAT2B // 27430 // methionine adenosyltransferase II
5	SNP_A-2270463	rs10072830	167015519	1.26817884	44.61248856	0	NM_001122679 // intron // 0 // Hs.654631 // ODZ2 // 57451 // odz
5	SNP_A-2314257	rs11134467	167033739	1.533506362	47.10748667	0	NM_001122679 // intron // 0 // Hs.654631 // ODZ2 // 57451 // odz
5	SNP_A-1915146	rs11134478	167247184	1.230652954	34.46233403	0	NM_001122679 // intron // 0 // Hs.654631 // ODZ2 // 57451 // odz
5	SNP_A-2191439	rs10054320	168318772	1.096923972	28.72897786	0	NM_003062 // intron // 0 // Hs.604116 // SLIT3 // 6586 // slit homolog 3 (Drosophila) /// ENST00000332966 // intron // 0 // Hs.604116 // SLIT3 // 6586 // slit homolog 3 (Drosophila)
5	SNP_A-1902078	rs7729641	168638962	1.15694426	43.60140101	0	NM_003062 // intron // 0 // Hs.604116 // SLIT3 // 6586 // slit homolog 3 (Drosophila) /// ENST00000332966 // intron // 0 // Hs.604116 // SLIT3 // 6586 // slit homolog 3 (Drosophila)
5	SNP_A-4211437	rs2546707	168855250	1.386927129	108.4831982	0	NM_017785 // upstream // 87965 // Hs.368710 // CCDC99 // 54908 // coiled-coil domain containing 99 /// NM_003062 // upstream // 194539 // Hs.604116 // SLIT3 // 6586 // slit homolog 3 (Drosophila) /// ENST00000265295 // upstream // 87965 // Hs.368710 // CCDC99 // 54908 // coiled-coil domain containing 99 /// ENST00000332966 // upstream // 194959 // Hs.604116 // SLIT3 // 6586 // slit homolog 3 (Dro…
5	SNP_A-1858322	rs255735	168857942	1.422549343	112.6131026	0	NM_017785 // upstream // 85273 // Hs.368710 // CCDC99 // 54908 // coiled-coil domain containing 99 /// NM_003062 // upstream // 197231 // Hs.604116 // SLIT3 // 6586 // slit homolog 3 (Drosophila) /// ENST00000265295 // upstream // 85273 // Hs.368710 // CCDC99 // 54908 // coiled-coil domain containing 99 /// ENST00000332966 // upstream // 197651 // Hs.604116 // SLIT3 // 6586 // slit homolog 3 (Dro…
5	SNP_A-2158236	rs29790	168883917	1.385758683	112.2350111	0	NM_017785 // upstream // 59298 // Hs.368710 // CCDC99 // 54908 // coiled-coil domain containing 99 /// NM_003062 // upstream // 223206 // Hs.604116 // SLIT3 // 6586 // slit homolog 3 (Drosophila) /// ENST00000265295 // upstream // 59298 // Hs.368710 // CCDC99 // 54908 // coiled-coil domain containing 99 /// ENST00000332966 // upstream // 223626 // Hs.604116 // SLIT3 // 6586 // slit homolog 3 (Dro…
5	SNP_A-4292560	rs29820	168890891	1.174617057	96.11233336	0	NM_017785 // upstream // 52324 // Hs.368710 // CCDC99 // 54908 // coiled-coil domain containing 99 /// NM_003062 // upstream // 230180 // Hs.604116 // SLIT3 // 6586 // slit homolog 3 (Drosophila) /// ENST00000265295 // upstream // 52324 // Hs.368710 // CCDC99 // 54908 // coiled-coil domain containing 99 /// ENST00000332966 // upstream // 230600 // Hs.604116 // SLIT3 // 6586 // slit homolog 3 (Dro…
5	SNP_A-1788569	rs29819	168891060	0.831803822	50.56578111	0	NM_017785 // upstream // 52155 // Hs.368710 // CCDC99 // 54908 // coiled-coil domain containing 99 /// NM_003062 // upstream // 230349 // Hs.604116 // SLIT3 // 6586 // slit homolog 3 (Drosophila) /// ENST00000265295 // upstream // 52155 // Hs.368710 // CCDC99 // 54908 // coiled-coil domain containing 99 /// ENST00000332966 // upstream // 230769 // Hs.604116 // SLIT3 // 6586 // slit homolog 3 (Dro…
5	SNP_A-2091684	rs29818	168891869	1.051613486	81.84668657	0	NM_017785 // upstream // 51346 // Hs.368710 // CCDC99 // 54908 // coiled-coil domain containing 99 /// NM_003062 // upstream // 231158 // Hs.604116 // SLIT3 // 6586 // slit homolog 3 (Drosophila) /// ENST00000265295 // upstream // 51346 // Hs.368710 // CCDC99 // 54908 // coiled-coil domain containing 99 /// ENST00000332966 // upstream // 231578 // Hs.604116 // SLIT3 // 6586 // slit homolog 3 (Dro…
5	SNP_A-1912733	rs17643975	168892466	0.686051486	32.0132536	0	NM_017785 // upstream // 50749 // Hs.368710 // CCDC99 // 54908 // coiled-coil domain containing 99 /// NM_003062 // upstream // 231755 // Hs.604116 // SLIT3 // 6586 // slit homolog 3 (Drosophila) /// ENST00000265295 // upstream // 50749 // Hs.368710 // CCDC99 // 54908 // coiled-coil domain containing 99 /// ENST00000332966 // upstream // 232175 // Hs.604116 // SLIT3 // 6586 // slit homolog 3 (Dro…
5	SNP_A-1876211	rs29816	168894136	1.381185518	122.8143258	0	NM_017785 // upstream // 49079 // Hs.368710 // CCDC99 // 54908 // coiled-coil domain containing 99 /// NM_003062 // upstream // 233425 // Hs.604116 // SLIT3 // 6586 // slit homolog 3 (Drosophila) /// ENST00000265295 // upstream // 49079 // Hs.368710 // CCDC99 // 54908 // coiled-coil domain containing 99 /// ENST00000332966 // upstream // 233845 // Hs.604116 // SLIT3 // 6586 // slit homolog 3 (Dro…
5	SNP_A-1954494	rs29812	168899670	1.390194051	106.0438742	0	NM_017785 // upstream // 43545 // Hs.368710 // CCDC99 // 54908 // coiled-coil domain containing 99 /// NM_003062 // upstream // 238959 // Hs.604116 // SLIT3 // 6586 // slit homolog 3 (Drosophila) /// ENST00000265295 // upstream // 43545 // Hs.368710 // CCDC99 // 54908 // coiled-coil domain containing 99 /// ENST00000332966 // upstream // 239379 // Hs.604116 // SLIT3 // 6586 // slit homolog 3 (Dro…
5	SNP_A-1853913	rs29808	168936386	1.110299717	52.44449711	0	NM_017785 // upstream // 6829 // Hs.368710 // CCDC99 // 54908 // coiled-coil domain containing 99 /// NM_003062 // upstream // 275675 // Hs.604116 // SLIT3 // 6586 // slit homolog 3 (Drosophila) /// ENST00000265295 // upstream // 6829 // Hs.368710 // CCDC99 // 54908 // coiled-coil domain containing 99 /// ENST00000332966 // upstream // 276095 // Hs.604116 // SLIT3 // 6586 // slit homolog 3 (Droso…
5	SNP_A-1841852	rs10476176	175279396	3.3498931	101.9523693	0	NR_003615 // downstream // 39743 // --- // LOC728554 // 728554 // similar to THO complex 3 /// NM_001008220 // downstream // 35767 // Hs.193235 // CPLX2 // 10814 // complexin 2 /// ENST00000265097 // downstream // 39745 // Hs.484227 // THOC3 // 84321 // THO complex 3 /// ENST00000393746 // downstream // 35767 // Hs.193235 // CPLX2 // 10814 // complexin 2
5	SNP_A-2033705	rs12655480	178212877	1.341762926	47.08909714	0	NM_058230 // upstream // 6682 // Hs.591734 // ZNF354B // 117608 // zinc finger protein 354B /// NR_024035 // upstream // 76994 // --- // AACSL // 729522 // acetoacetyl-CoA synthetase-like /// ENST00000322434 // upstream // 6682 // Hs.591734 // ZNF354B // 117608 // zinc finger protein 354B /// ENST00000335815 // upstream // 122568 // Hs.484324 // ZNF354A // 6940 // zinc finger protein 354A
6	SNP_A-4291155	rs9378661	1822957	1.599450506	55.99635609	0	NM_001500 // intron // 0 // Hs.144496 // GMDS // 2762 // GDP-mannose 4
6	SNP_A-1805201	rs9405628	3252564	1.217995472	61.33934977	0	NM_021945 // intron // 0 // Hs.713588 // SLC22A23 // 63027 // solute carrier family 22
6	SNP_A-4243388	rs2875970	4807112	3.581043146	41.16371489	0	NM_004824 // intron // 0 // Hs.269092 // CDYL // 9425 // chromodomain protein
6	SNP_A-1853537	rs9378428	5493557	1.498217139	36.33579428	0	NM_006567 // intron // 0 // Hs.484547 // FARS2 // 10667 // phenylalanyl-tRNA synthetase 2
6	SNP_A-4250090	rs4236091	13060026	1.359905019	49.06051694	0	NM_030948 // intron // 0 // Hs.436996 // PHACTR1 // 221692 // phosphatase and actin regulator 1 /// ENST00000332995 // intron // 0 // Hs.436996 // PHACTR1 // 221692 // phosphatase and actin regulator 1
6	SNP_A-1801017	rs11757634	13072832	1.410005233	75.02137104	0	NM_030948 // intron // 0 // Hs.436996 // PHACTR1 // 221692 // phosphatase and actin regulator 1 /// ENST00000332995 // intron // 0 // Hs.436996 // PHACTR1 // 221692 // phosphatase and actin regulator 1
6	SNP_A-4196744	rs6912487	13138979	0.935090904	38.26852339	0	NM_030948 // intron // 0 // Hs.436996 // PHACTR1 // 221692 // phosphatase and actin regulator 1 /// ENST00000332995 // intron // 0 // Hs.436996 // PHACTR1 // 221692 // phosphatase and actin regulator 1
6	SNP_A-2271241	rs7750099	13160171	1.102840309	56.40825493	0	NM_030948 // intron // 0 // Hs.436996 // PHACTR1 // 221692 // phosphatase and actin regulator 1 /// ENST00000332995 // intron // 0 // Hs.436996 // PHACTR1 // 221692 // phosphatase and actin regulator 1
6	SNP_A-2011581	rs4432976	13174283	1.630848767	93.12871604	0	NM_030948 // intron // 0 // Hs.436996 // PHACTR1 // 221692 // phosphatase and actin regulator 1 /// ENST00000332995 // intron // 0 // Hs.436996 // PHACTR1 // 221692 // phosphatase and actin regulator 1
6	SNP_A-1947577	rs5002331	13178676	1.630687225	93.11596278	0	NM_030948 // intron // 0 // Hs.436996 // PHACTR1 // 221692 // phosphatase and actin regulator 1 /// ENST00000332995 // intron // 0 // Hs.436996 // PHACTR1 // 221692 // phosphatase and actin regulator 1
6	SNP_A-1879662	rs9473486	13217514	1.748958538	72.52014923	0	NM_030948 // intron // 0 // Hs.436996 // PHACTR1 // 221692 // phosphatase and actin regulator 1 /// ENST00000332995 // intron // 0 // Hs.436996 // PHACTR1 // 221692 // phosphatase and actin regulator 1
6	SNP_A-2065837	rs7739977	15885649	1.370024221	48.06392006	0	NM_005719 // upstream // 157290 // Hs.524741 // ARPC3 // 10094 // actin related protein 2/3 complex
6	SNP_A-2211063	rs11752473	20309160	1.532955157	37.22635727	0	NM_001080480 // intron // 0 // Hs.377830 // MBOAT1 // 154141 // membrane bound O-acyltransferase domain containing 1 /// ENST00000324607 // intron // 0 // Hs.377830 // MBOAT1 // 154141 // membrane bound O-acyltransferase domain containing 1
6	SNP_A-2113522	rs673782	25071981	1.167653281	43.41153331	0	NM_001126493 // upstream // 12644 // Hs.714686 // tcag7.873 // 402644 // hypothetical LOC402644 /// NM_014722 // upstream // 52807 // Hs.559459 // FAM65B // 9750 // family with sequence similarity 65
6	SNP_A-2194451	rs10946739	25101106	1.143906773	37.06121578	0	NR_002174 // downstream // 88169 // --- // CMAH // 8418 // cytidine monophosphate-N-acetylneuraminic acid hydroxylase (CMP-N-acetylneuraminate monooxygenase) pseudogene /// NM_001126493 // downstream // 15937 // Hs.714686 // tcag7.873 // 402644 // hypothetical LOC402644 /// ENST00000372393 // downstream // 30109 // Hs.160786 // ASS1 // 445 // argininosuccinate synthetase 1 /// ENST00000355968 // …
6	SNP_A-4256891	rs1165158	25972877	0.892889739	38.4285295	0	NM_006632 // intron // 0 // Hs.327179 // SLC17A3 // 10786 // solute carrier family 17 (sodium phosphate)
6	SNP_A-2102885	rs9467704	26427465	1.398588851	64.78089809	0	NR_002315 // downstream // 2093 // --- // LOC440926 // 440926 // H3 histone
6	SNP_A-4196289	rs10946813	26453120	1.69900064	172.657207	0	NM_007047 // upstream // 20256 // Hs.376046 // BTN3A2 // 11118 // butyrophilin
6	SNP_A-4275211	rs9379851	26462759	1.08471932	101.6483207	0	NM_007047 // upstream // 10617 // Hs.376046 // BTN3A2 // 11118 // butyrophilin
6	SNP_A-1916697	rs9393708	26470622	1.08471932	105.4510226	0	NM_007047 // upstream // 2754 // Hs.376046 // BTN3A2 // 11118 // butyrophilin
6	SNP_A-1895062	rs9358932	26470684	1.08471932	105.4510226	0	NM_007047 // upstream // 2692 // Hs.376046 // BTN3A2 // 11118 // butyrophilin
6	SNP_A-4239506	rs9379855	26472909	1.08471932	105.4510226	0	NM_007047 // upstream // 467 // Hs.376046 // BTN3A2 // 11118 // butyrophilin
6	SNP_A-2104153	rs9393713	26481657	1.1121861	105.5551688	0	NM_197974 // intron // 0 // Hs.167741 // BTN3A3 // 10384 // butyrophilin
6	SNP_A-4257268	rs1977	26485525	1.099183086	103.4786327	0	NM_007047 // 3UTR // 0 // Hs.376046 // BTN3A2 // 11118 // butyrophilin
6	SNP_A-1783079	rs3757145	26489054	0.924871149	113.2867585	0	NM_001145008 // upstream // 21389 // Hs.191510 // BTN3A1 // 11119 // butyrophilin
6	SNP_A-1902677	rs3757146	26489104	0.920349143	112.2052127	0	NM_001145008 // upstream // 21339 // Hs.191510 // BTN3A1 // 11119 // butyrophilin
6	SNP_A-2281827	rs3757148	26489185	0.831039614	90.84470623	0	NM_001145008 // upstream // 21258 // Hs.191510 // BTN3A1 // 11119 // butyrophilin
6	SNP_A-1787796	rs3757149	26489295	0.996664595	130.4578754	0	NM_001145008 // upstream // 21148 // Hs.191510 // BTN3A1 // 11119 // butyrophilin
6	SNP_A-2189170	rs7355	26502138	1.036115417	134.9652589	0	NM_001145008 // upstream // 8305 // Hs.191510 // BTN3A1 // 11119 // butyrophilin
6	SNP_A-1961532	rs1131936	26502299	1.033605481	134.3860956	0	NM_001145008 // upstream // 8144 // Hs.191510 // BTN3A1 // 11119 // butyrophilin
6	SNP_A-2105565	rs4712986	26504182	1.059572566	132.1241538	0	NM_001145008 // upstream // 6261 // Hs.191510 // BTN3A1 // 11119 // butyrophilin
6	SNP_A-2245227	rs12208788	26506534	1.041882911	128.282299	0	NM_001145008 // upstream // 3909 // Hs.191510 // BTN3A1 // 11119 // butyrophilin
6	SNP_A-1939815	rs6912853	26509417	0.906984659	98.98497888	0	NM_001145008 // upstream // 1026 // Hs.191510 // BTN3A1 // 11119 // butyrophilin
6	SNP_A-1892443	rs10456045	26512937	1.895917724	327.0968038	0	NM_194441 // intron // 0 // Hs.191510 // BTN3A1 // 11119 // butyrophilin
6	SNP_A-1985528	rs742090	26523616	1.630419868	241.0067741	0	NM_024018 // upstream // 6709 // Hs.370522 // BTN2A3 // 54718 // butyrophilin
6	SNP_A-4244337	rs17611141	26536041	7.972623642	1569.982087	0	NM_024018 // intron // 0 // Hs.370522 // BTN2A3 // 54718 // butyrophilin
6	SNP_A-2107841	rs2237236	26559532	1.574597541	160.2553353	0	NM_006994 // intron // 0 // Hs.167741 // BTN3A3 // 10384 // butyrophilin
6	SNP_A-2286452	rs6916321	26572768	1.09521882	93.45627227	0	NM_007049 // intron // 0 // Hs.159028 // BTN2A1 // 11120 // butyrophilin
6	SNP_A-2189600	rs7763910	26580634	2.01666095	223.2349243	0	NM_001732 // upstream // 28839 // Hs.153058 // BTN1A1 // 696 // butyrophilin
6	SNP_A-1985532	rs7773938	26582023	0.918254078	66.60071063	0	NM_001732 // upstream // 27450 // Hs.153058 // BTN1A1 // 696 // butyrophilin
6	SNP_A-1798594	rs7765920	26622750	1.245642427	127.6009762	0	NR_026790 // upstream // 7162 // --- // HCG11 // 493812 // HLA complex group 11 /// NM_001732 // downstream // 4121 // Hs.153058 // BTN1A1 // 696 // butyrophilin
6	SNP_A-4239628	rs9357010	26635924	1.795629528	179.4270248	0	NM_006353 // upstream // 10626 // Hs.236774 // HMGN4 // 10473 // high mobility group nucleosomal binding domain 4 /// NR_026790 // downstream // 335 // --- // HCG11 // 493812 // HLA complex group 11 /// ENST00000328219 // upstream // 10626 // Hs.236774 // HMGN4 // 10473 // high mobility group nucleosomal binding domain 4 /// ENST00000244513 // downstream // 17295 // Hs.153058 // BTN1A1 // 696 // …
6	SNP_A-4265576	rs9295695	26636229	1.790463197	178.7375219	0	NM_006353 // upstream // 10321 // Hs.236774 // HMGN4 // 10473 // high mobility group nucleosomal binding domain 4 /// NR_026790 // downstream // 640 // --- // HCG11 // 493812 // HLA complex group 11 /// ENST00000328219 // upstream // 10321 // Hs.236774 // HMGN4 // 10473 // high mobility group nucleosomal binding domain 4 /// ENST00000244513 // downstream // 17600 // Hs.153058 // BTN1A1 // 696 // …
6	SNP_A-2217720	rs9467779	26644666	1.77739077	166.9917506	0	NM_006353 // upstream // 1884 // Hs.236774 // HMGN4 // 10473 // high mobility group nucleosomal binding domain 4 /// NR_026790 // downstream // 9077 // --- // HCG11 // 493812 // HLA complex group 11 /// ENST00000328219 // upstream // 1884 // Hs.236774 // HMGN4 // 10473 // high mobility group nucleosomal binding domain 4 /// ENST00000244513 // downstream // 26037 // Hs.153058 // BTN1A1 // 696 // b…
6	SNP_A-1814746	rs9467783	26650873	1.651617333	156.1940629	0	NM_006353 // intron // 0 // Hs.236774 // HMGN4 // 10473 // high mobility group nucleosomal binding domain 4 /// ENST00000377575 // intron // 0 // Hs.236774 // HMGN4 // 10473 // high mobility group nucleosomal binding domain 4 /// ENST00000328219 // intron // 0 // Hs.236774 // HMGN4 // 10473 // high mobility group nucleosomal binding domain 4
6	SNP_A-1958401	rs4573	26654787	1.745378101	168.3940107	0	NM_006353 // 3UTR // 0 // Hs.236774 // HMGN4 // 10473 // high mobility group nucleosomal binding domain 4 /// ENST00000328219 // exon // 0 // Hs.236774 // HMGN4 // 10473 // high mobility group nucleosomal binding domain 4
6	SNP_A-4299438	rs1884947	26661252	1.725697848	170.4453022	0	NM_013375 // upstream // 43906 // Hs.254406 // ABT1 // 29777 // activator of basal transcription 1 /// NM_006353 // downstream // 6300 // Hs.236774 // HMGN4 // 10473 // high mobility group nucleosomal binding domain 4 /// ENST00000274849 // upstream // 43906 // Hs.254406 // ABT1 // 29777 // activator of basal transcription 1 /// ENST00000328219 // downstream // 6300 // Hs.236774 // HMGN4 // 10473…
6	SNP_A-1843049	rs6922824	26661794	1.790463197	179.1067985	0	NM_013375 // upstream // 43364 // Hs.254406 // ABT1 // 29777 // activator of basal transcription 1 /// NM_006353 // downstream // 6842 // Hs.236774 // HMGN4 // 10473 // high mobility group nucleosomal binding domain 4 /// ENST00000274849 // upstream // 43364 // Hs.254406 // ABT1 // 29777 // activator of basal transcription 1 /// ENST00000328219 // downstream // 6842 // Hs.236774 // HMGN4 // 10473…
6	SNP_A-1944795	rs4591839	26705903	0.853029476	47.24187255	0	NM_013375 // intron // 0 // Hs.254406 // ABT1 // 29777 // activator of basal transcription 1 /// ENST00000274849 // intron // 0 // Hs.254406 // ABT1 // 29777 // activator of basal transcription 1
6	SNP_A-2135611	rs2101582	26730713	1.552391195	96.40569593	0	NM_024639 // downstream // 11876 // Hs.126280 // ZNF322A // 79692 // zinc finger protein 322A /// NM_013375 // downstream // 22456 // Hs.254406 // ABT1 // 29777 // activator of basal transcription 1 /// ENST00000323438 // downstream // 11886 // --- // --- // --- // --- /// ENST00000274849 // downstream // 22456 // Hs.254406 // ABT1 // 29777 // activator of basal transcription 1
6	SNP_A-4304265	rs2451741	26737383	1.515121544	93.14282236	0	NM_024639 // downstream // 5206 // Hs.126280 // ZNF322A // 79692 // zinc finger protein 322A /// NM_013375 // downstream // 29126 // Hs.254406 // ABT1 // 29777 // activator of basal transcription 1 /// ENST00000323438 // downstream // 5216 // --- // --- // --- // --- /// ENST00000274849 // downstream // 29126 // Hs.254406 // ABT1 // 29777 // activator of basal transcription 1
6	SNP_A-1833615	rs2504571	26751414	1.536529942	95.01707911	0	NM_024639 // intron // 0 // Hs.126280 // ZNF322A // 79692 // zinc finger protein 322A /// ENST00000375210 // intron // 0 // Hs.530271 // ZNF322B // 387328 // zinc finger protein 322B /// ENST00000323438 // intron // 0 // --- // --- // --- // ---
6	SNP_A-1924956	rs2504567	26770899	1.515121544	92.26190118	0	NR_027439 // downstream // 200391 // --- // LOC100272216 // 100272216 // hypothetical LOC100272216 /// NM_024639 // upstream // 2957 // Hs.126280 // ZNF322A // 79692 // zinc finger protein 322A /// ENST00000406237 // downstream // 431137 // --- // --- // --- // --- /// ENST00000323438 // upstream // 2957 // --- // --- // --- // ---
6	SNP_A-2218620	rs12190473	27132666	1.890935534	72.0116376	0	NM_021058 // downstream // 75407 // Hs.656567 // HIST1H2BJ // 8970 // histone cluster 1
6	SNP_A-2110542	rs4546474	27332612	1.274690172	45.63036811	0	NM_032030 // upstream // 67944 // Hs.326753 // FKSG83 // 83954 // FKSG83 /// NM_005865 // downstream // 384 // Hs.274407 // PRSS16 // 10279 // protease
6	SNP_A-2057298	rs9461366	27418512	1.605699068	58.8658816	0	NR_002722 // downstream // 15069 // --- // ZNF204 // 7754 // zinc finger protein 204 pseudogene /// NM_032030 // downstream // 16791 // Hs.326753 // FKSG83 // 83954 // FKSG83 /// ENST00000244576 // upstream // 45990 // Hs.651176 // ZNF391 // 346157 // zinc finger protein 391 /// ENST00000377456 // downstream // 86185 // Hs.274407 // PRSS16 // 10279 // protease
6	SNP_A-1804702	rs4711152	27488181	0.985194269	28.65192439	0	NM_007149 // downstream // 38319 // Hs.158174 // ZNF184 // 7738 // zinc finger protein 184 /// NM_001076781 // downstream // 10975 // Hs.651176 // ZNF391 // 346157 // zinc finger protein 391 /// ENST00000211936 // downstream // 38324 // Hs.158174 // ZNF184 // 7738 // zinc finger protein 184 /// ENST00000244576 // downstream // 10975 // Hs.651176 // ZNF391 // 346157 // zinc finger protein 391
6	SNP_A-2275357	rs6456785	27498378	1.205403967	40.46774448	0	NM_007149 // downstream // 28122 // Hs.158174 // ZNF184 // 7738 // zinc finger protein 184 /// NM_001076781 // downstream // 21172 // Hs.651176 // ZNF391 // 346157 // zinc finger protein 391 /// ENST00000211936 // downstream // 28127 // Hs.158174 // ZNF184 // 7738 // zinc finger protein 184 /// ENST00000244576 // downstream // 21172 // Hs.651176 // ZNF391 // 346157 // zinc finger protein 391
6	SNP_A-4248501	rs9348772	27764069	1.828297908	42.10484776	0	NM_001097612 // downstream // 48263 // Hs.645432 // GPR89A // 653519 // G protein-coupled receptor 89A /// NR_002944 // downstream // 163636 // --- // HNRPA1L-2 // 664709 // heterogeneous nuclear ribonucleoprotein A1 pseudogene /// ENST00000260443 // downstream // 91473 // Hs.274772 // RSL24D1 // 51187 // ribosomal L24 domain containing 1 /// ENST00000357495 // downstream // 163636 // Hs.447506 /…
6	SNP_A-2135261	rs9393848	27796348	1.941263461	76.43421686	0	NM_001097612 // downstream // 15984 // Hs.645432 // GPR89A // 653519 // G protein-coupled receptor 89A /// NR_002944 // downstream // 195915 // --- // HNRPA1L-2 // 664709 // heterogeneous nuclear ribonucleoprotein A1 pseudogene /// ENST00000260443 // downstream // 59194 // Hs.274772 // RSL24D1 // 51187 // ribosomal L24 domain containing 1 /// ENST00000357495 // downstream // 195915 // Hs.447506 /…
6	SNP_A-2218990	rs9468203	27796646	1.987108024	78.78587699	0	NM_001097612 // downstream // 15686 // Hs.645432 // GPR89A // 653519 // G protein-coupled receptor 89A /// NR_002944 // downstream // 196213 // --- // HNRPA1L-2 // 664709 // heterogeneous nuclear ribonucleoprotein A1 pseudogene /// ENST00000260443 // downstream // 58896 // Hs.274772 // RSL24D1 // 51187 // ribosomal L24 domain containing 1 /// ENST00000357495 // downstream // 196213 // Hs.447506 /…
6	SNP_A-2030426	rs200480	27881643	1.593156261	75.8052873	0	NM_003524 // downstream // 1592 // Hs.247815 // HIST1H2BH // 8345 // histone cluster 1
6	SNP_A-1985546	rs9295755	28141153	1.225915981	75.94088748	0	NM_003447 // upstream // 13397 // Hs.535177 // ZNF165 // 7718 // zinc finger protein 165 /// NM_012367 // downstream // 107214 // Hs.532145 // OR2B6 // 26212 // olfactory receptor
6	SNP_A-1985547	rs9295756	28141375	1.217425779	75.10862901	0	NM_003447 // upstream // 13175 // Hs.535177 // ZNF165 // 7718 // zinc finger protein 165 /// NM_012367 // downstream // 107436 // Hs.532145 // OR2B6 // 26212 // olfactory receptor
6	SNP_A-1985549	rs16893666	28162686	1.32495713	104.2142854	0	NM_003447 // intron // 0 // Hs.535177 // ZNF165 // 7718 // zinc finger protein 165 /// ENST00000252206 // intron // 0 // Hs.535177 // ZNF165 // 7718 // zinc finger protein 165 /// ENST00000377325 // intron // 0 // Hs.535177 // ZNF165 // 7718 // zinc finger protein 165
6	SNP_A-1789160	rs9380052	28172602	1.331457897	110.6220677	0	NM_025231 // upstream // 27763 // Hs.656641 // ZSCAN16 // 80345 // zinc finger and SCAN domain containing 16 /// NR_024063 // downstream // 1130 // --- // ZSCAN12L1 // 221584 // zinc finger and SCAN domain containing 12-like 1 /// ENST00000340487 // upstream // 27763 // Hs.656641 // ZSCAN16 // 80345 // zinc finger and SCAN domain containing 16 /// ENST00000377325 // downstream // 7282 // Hs.53517…
6	SNP_A-1905259	rs203884	28185353	1.428346991	113.2264875	0	NM_025231 // upstream // 15012 // Hs.656641 // ZSCAN16 // 80345 // zinc finger and SCAN domain containing 16 /// NR_024063 // downstream // 13881 // --- // ZSCAN12L1 // 221584 // zinc finger and SCAN domain containing 12-like 1 /// ENST00000340487 // upstream // 15012 // Hs.656641 // ZSCAN16 // 80345 // zinc finger and SCAN domain containing 16 /// ENST00000377325 // downstream // 20033 // Hs.535…
6	SNP_A-1825145	rs17711344	28185581	1.331457897	101.9993609	0	NM_025231 // upstream // 14784 // Hs.656641 // ZSCAN16 // 80345 // zinc finger and SCAN domain containing 16 /// NR_024063 // downstream // 14109 // --- // ZSCAN12L1 // 221584 // zinc finger and SCAN domain containing 12-like 1 /// ENST00000340487 // upstream // 14784 // Hs.656641 // ZSCAN16 // 80345 // zinc finger and SCAN domain containing 16 /// ENST00000377325 // downstream // 20261 // Hs.535…
6	SNP_A-2277176	rs6932109	28186282	1.326545477	101.430129	0	NM_025231 // upstream // 14083 // Hs.656641 // ZSCAN16 // 80345 // zinc finger and SCAN domain containing 16 /// NR_024063 // downstream // 14810 // --- // ZSCAN12L1 // 221584 // zinc finger and SCAN domain containing 12-like 1 /// ENST00000340487 // upstream // 14083 // Hs.656641 // ZSCAN16 // 80345 // zinc finger and SCAN domain containing 16 /// ENST00000377325 // downstream // 20962 // Hs.535…
6	SNP_A-1797241	rs6931858	28186390	1.654381776	139.4185081	0	NM_025231 // upstream // 13975 // Hs.656641 // ZSCAN16 // 80345 // zinc finger and SCAN domain containing 16 /// NR_024063 // downstream // 14918 // --- // ZSCAN12L1 // 221584 // zinc finger and SCAN domain containing 12-like 1 /// ENST00000340487 // upstream // 13975 // Hs.656641 // ZSCAN16 // 80345 // zinc finger and SCAN domain containing 16 /// ENST00000377325 // downstream // 21070 // Hs.535…
6	SNP_A-1918033	rs1340004	28211670	1.356840711	91.6597219	0	NM_006298 // upstream // 6024 // Hs.57679 // ZNF192 // 7745 // zinc finger protein 192 /// NM_025231 // downstream // 5837 // Hs.656641 // ZSCAN16 // 80345 // zinc finger and SCAN domain containing 16 /// ENST00000330236 // upstream // 6024 // Hs.57679 // ZNF192 // 7745 // zinc finger protein 192 /// ENST00000340487 // downstream // 5837 // Hs.656641 // ZSCAN16 // 80345 // zinc finger and SCAN do…
6	SNP_A-4237106	rs1233699	28277137	1.378427058	45.20434942	0	NR_002936 // downstream // 13957 // --- // LOC222699 // 222699 // transducer of ERBB2
6	SNP_A-1801770	rs2107193	29527979	1.052513217	57.12285548	0	NM_030883 // upstream // 6229 // Hs.434715 // OR2H1 // 26716 // olfactory receptor
6	SNP_A-1985570	rs2107192	29541921	1.139419907	79.17671595	0	NM_007160 // intron // 0 // Hs.697691 // OR2H2 // 7932 // olfactory receptor
6	SNP_A-1985572	rs1233495	29552100	1.860988466	183.6613356	0	NM_007160 // intron // 0 // Hs.697691 // OR2H2 // 7932 // olfactory receptor
6	SNP_A-1985575	rs1233490	29569893	0.936460854	61.82353083	0	NM_007160 // intron // 0 // Hs.697691 // OR2H2 // 7932 // olfactory receptor
6	SNP_A-2172681	rs1233487	29576788	1.830158093	167.0486361	0	NM_007160 // intron // 0 // Hs.697691 // OR2H2 // 7932 // olfactory receptor
6	SNP_A-2035253	rs734961	29583018	1.516447101	127.9459755	0	NM_007160 // intron // 0 // Hs.697691 // OR2H2 // 7932 // olfactory receptor
6	SNP_A-1814203	rs29226	29688990	1.189977271	62.22047335	0	NM_021903 // intron // 0 // Hs.167017 // GABBR1 // 2550 // gamma-aminobutyric acid (GABA) B receptor
6	SNP_A-1985582	rs29225	29689020	1.189977271	62.22047335	0	NM_021904 // CDS // 0 // Hs.167017 // GABBR1 // 2550 // gamma-aminobutyric acid (GABA) B receptor
6	SNP_A-1985583	rs29224	29689322	1.189977271	62.22047335	0	NM_021903 // intron // 0 // Hs.167017 // GABBR1 // 2550 // gamma-aminobutyric acid (GABA) B receptor
6	SNP_A-1804844	rs16867690	29693362	1.189977271	61.15235047	0	NM_021903 // intron // 0 // Hs.167017 // GABBR1 // 2550 // gamma-aminobutyric acid (GABA) B receptor
6	SNP_A-2246115	rs17842396	29694363	1.100164182	53.71793792	0	NM_021903 // intron // 0 // Hs.167017 // GABBR1 // 2550 // gamma-aminobutyric acid (GABA) B receptor
6	SNP_A-1956145	rs2747442	29761165	1.591115693	81.03192033	0	NM_018950 // upstream // 37930 // Hs.519972 // HLA-F // 3134 // major histocompatibility complex
6	SNP_A-2270254	rs3117294	29761308	1.664595038	86.25532253	0	NM_018950 // upstream // 37787 // Hs.519972 // HLA-F // 3134 // major histocompatibility complex
6	SNP_A-1813871	rs1610677	29897150	1.634476358	332.6994591	0	NM_002116 // intron // 0 // Hs.181244 // HLA-A // 3105 // major histocompatibility complex
6	SNP_A-2075591	rs915668	29906438	1.815966094	389.9556111	0	NR_024240 // intron // 0 // --- // HLA-J // 3137 // major histocompatibility complex
6	SNP_A-2054051	rs1063320	29906728	1.716619468	361.5689657	0	NM_002127 // 3UTR // 0 // Hs.512152 // HLA-G // 3135 // major histocompatibility complex
6	SNP_A-2225199	rs2253981	29913901	2.385669499	552.7388806	0	NR_024240 // intron // 0 // --- // HLA-J // 3137 // major histocompatibility complex
6	SNP_A-2237182	rs2254071	29914041	2.460436299	574.1022498	0	NR_024240 // intron // 0 // --- // HLA-J // 3137 // major histocompatibility complex
6	SNP_A-2298552	rs407238	29914880	1.016954216	161.6512609	0	NR_024240 // intron // 0 // --- // HLA-J // 3137 // major histocompatibility complex
6	SNP_A-4240993	rs2743937	29915902	2.050944141	457.0966785	0	NR_024240 // intron // 0 // --- // HLA-J // 3137 // major histocompatibility complex
6	SNP_A-4270827	rs2734994	29920009	1.106283581	187.1756407	0	NR_024240 // intron // 0 // --- // HLA-J // 3137 // major histocompatibility complex
6	AFFX-SNP_8247718	rs2734990	29920484	2.210349554	504.0609293	0	NR_024240 // intron // 0 // --- // HLA-J // 3137 // major histocompatibility complex
6	SNP_A-2255331	rs2523767	29920786	2.241342792	512.9416932	0	NR_024240 // intron // 0 // --- // HLA-J // 3137 // major histocompatibility complex
6	SNP_A-1894559	rs9258555	29920995	1.122402773	192.3220071	0	NR_024240 // intron // 0 // --- // HLA-J // 3137 // major histocompatibility complex
6	SNP_A-2118528	rs1611699	29935732	1.380584604	271.0751822	0	NR_024240 // intron // 0 // --- // HLA-J // 3137 // major histocompatibility complex
6	SNP_A-2129977	rs1611703	29936414	1.052962655	178.0136844	0	NR_024240 // intron // 0 // --- // HLA-J // 3137 // major histocompatibility complex
6	SNP_A-4240012	rs1611710	29936895	1.37257752	272.5642659	0	NR_024240 // intron // 0 // --- // HLA-J // 3137 // major histocompatibility complex
6	SNP_A-4290919	rs9258750	29936951	1.972983325	450.1802787	0	NR_024240 // intron // 0 // --- // HLA-J // 3137 // major histocompatibility complex
6	SNP_A-2163495	rs1611711	29937087	1.37257752	272.5642659	0	NR_024240 // intron // 0 // --- // HLA-J // 3137 // major histocompatibility complex
6	SNP_A-2077850	rs1611714	29937386	1.052807498	177.9677848	0	NR_024240 // intron // 0 // --- // HLA-J // 3137 // major histocompatibility complex
6	SNP_A-2227564	rs9468645	29940846	0.770929974	95.39640262	0	NR_024240 // intron // 0 // --- // HLA-J // 3137 // major histocompatibility complex
6	SNP_A-2151427	rs3094165	29941520	1.237773461	236.2319745	0	NR_024240 // intron // 0 // --- // HLA-J // 3137 // major histocompatibility complex
6	SNP_A-4271416	rs2734973	29941927	0.655782335	61.43951321	0	NR_024240 // intron // 0 // --- // HLA-J // 3137 // major histocompatibility complex
6	SNP_A-1805126	rs2734970	29942451	1.064388242	184.158278	0	NR_024240 // intron // 0 // --- // HLA-J // 3137 // major histocompatibility complex
6	SNP_A-2187245	rs3094159	29943813	0.955141334	148.8233917	0	NR_024240 // intron // 0 // --- // HLA-J // 3137 // major histocompatibility complex
6	SNP_A-2097437	rs1611637	29944720	1.478252866	303.3119604	0	NR_024240 // intron // 0 // --- // HLA-J // 3137 // major histocompatibility complex
6	SNP_A-2039751	rs3132712	29949000	0.866461006	117.3155564	0	NR_024240 // intron // 0 // --- // HLA-J // 3137 // major histocompatibility complex
6	SNP_A-4302445	rs4947244	30062343	1.437106666	91.87372317	0	NR_001434 // intron // 0 // --- // HLA-H // 3136 // major histocompatibility complex
6	SNP_A-1823232	rs9405044	30114744	1.38351825	81.77222302	0	NM_170783 // upstream // 22270 // Hs.57813 // ZNRD1 // 30834 // zinc ribbon domain containing 1 /// NM_002116 // downstream // 29026 // Hs.181244 // HLA-A // 3105 // major histocompatibility complex
6	SNP_A-1985587	rs3869070	30131847	0.900704583	60.84887716	0	NM_170783 // upstream // 5167 // Hs.57813 // ZNRD1 // 30834 // zinc ribbon domain containing 1 /// NM_002116 // downstream // 46129 // Hs.181244 // HLA-A // 3105 // major histocompatibility complex
6	SNP_A-1914343	rs3132682	30152367	1.708140694	148.4771818	0	NM_007028 // downstream // 26287 // Hs.493275 // TRIM31 // 11074 // tripartite motif-containing 31 /// NM_025236 // upstream // 760 // Hs.121178 // RNF39 // 80352 // ring finger protein 39 /// ENST00000376734 // downstream // 26287 // Hs.493275 // TRIM31 // 11074 // tripartite motif-containing 31 /// ENST00000376772 // downstream // 6282 // Hs.82887 // PPP1R11 // 6992 // protein phosphatase 1
6	SNP_A-1788378	rs9261376	30167571	1.140841582	113.559287	0	NM_007028 // downstream // 11083 // Hs.493275 // TRIM31 // 11074 // tripartite motif-containing 31 /// NM_025236 // upstream // 15964 // Hs.121178 // RNF39 // 80352 // ring finger protein 39 /// ENST00000376734 // downstream // 11083 // Hs.493275 // TRIM31 // 11074 // tripartite motif-containing 31 /// ENST00000376772 // downstream // 21486 // Hs.82887 // PPP1R11 // 6992 // protein phosphatase 1
6	SNP_A-4254137	rs9261389	30169534	0.943681179	81.54205934	0	NM_007028 // downstream // 9120 // Hs.493275 // TRIM31 // 11074 // tripartite motif-containing 31 /// NM_025236 // upstream // 17927 // Hs.121178 // RNF39 // 80352 // ring finger protein 39 /// ENST00000376734 // downstream // 9120 // Hs.493275 // TRIM31 // 11074 // tripartite motif-containing 31 /// ENST00000376772 // downstream // 23449 // Hs.82887 // PPP1R11 // 6992 // protein phosphatase 1
6	SNP_A-2314463	rs9261394	30172541	1.551109212	190.9783537	0	NM_007028 // downstream // 6113 // Hs.493275 // TRIM31 // 11074 // tripartite motif-containing 31 /// NM_025236 // upstream // 20934 // Hs.121178 // RNF39 // 80352 // ring finger protein 39 /// ENST00000376734 // downstream // 6113 // Hs.493275 // TRIM31 // 11074 // tripartite motif-containing 31 /// ENST00000376772 // downstream // 26456 // Hs.82887 // PPP1R11 // 6992 // protein phosphatase 1
6	SNP_A-2186551	rs1264704	30173298	1.546915485	195.3902114	0	NM_007028 // downstream // 5356 // Hs.493275 // TRIM31 // 11074 // tripartite motif-containing 31 /// NM_025236 // upstream // 21691 // Hs.121178 // RNF39 // 80352 // ring finger protein 39 /// ENST00000376734 // downstream // 5356 // Hs.493275 // TRIM31 // 11074 // tripartite motif-containing 31 /// ENST00000376772 // downstream // 27213 // Hs.82887 // PPP1R11 // 6992 // protein phosphatase 1
6	SNP_A-1841017	rs2523990	30185208	1.434537433	195.5631367	0	NM_007028 // intron // 0 // Hs.493275 // TRIM31 // 11074 // tripartite motif-containing 31 /// ENST00000376734 // intron // 0 // Hs.493275 // TRIM31 // 11074 // tripartite motif-containing 31
6	SNP_A-4251280	rs1541270	30211310	1.162569909	141.9840946	0	NM_138700 // upstream // 1178 // Hs.509439 // TRIM40 // 135644 // tripartite motif-containing 40 /// NM_007028 // upstream // 22464 // Hs.493275 // TRIM31 // 11074 // tripartite motif-containing 31 /// ENST00000307859 // upstream // 1176 // Hs.509439 // TRIM40 // 135644 // tripartite motif-containing 40 /// ENST00000376734 // upstream // 22464 // Hs.493275 // TRIM31 // 11074 // tripartite motif-c…
6	SNP_A-1891258	rs9261471	30213328	1.148965444	139.2686976	0	NM_138700 // intron // 0 // Hs.509439 // TRIM40 // 135644 // tripartite motif-containing 40 /// ENST00000400618 // intron // 0 // --- // --- // --- // --- /// ENST00000400651 // intron // 0 // Hs.509439 // TRIM40 // 135644 // tripartite motif-containing 40 /// ENST00000307859 // intron // 0 // Hs.509439 // TRIM40 // 135644 // tripartite motif-containing 40
6	SNP_A-2254751	rs2857435	30214003	1.155058879	140.484923	0	NM_138700 // intron // 0 // Hs.509439 // TRIM40 // 135644 // tripartite motif-containing 40 /// ENST00000400618 // intron // 0 // --- // --- // --- // --- /// ENST00000400651 // intron // 0 // Hs.509439 // TRIM40 // 135644 // tripartite motif-containing 40 /// ENST00000307859 // intron // 0 // Hs.509439 // TRIM40 // 135644 // tripartite motif-containing 40
6	SNP_A-2071646	rs2857439	30214275	1.26837264	163.101899	0	NM_138700 // intron // 0 // Hs.509439 // TRIM40 // 135644 // tripartite motif-containing 40 /// ENST00000400618 // intron // 0 // --- // --- // --- // --- /// ENST00000400651 // intron // 0 // Hs.509439 // TRIM40 // 135644 // tripartite motif-containing 40 /// ENST00000307859 // intron // 0 // Hs.509439 // TRIM40 // 135644 // tripartite motif-containing 40
6	SNP_A-2067161	rs9261485	30216730	1.326547203	174.7133105	0	NM_138700 // intron // 0 // Hs.509439 // TRIM40 // 135644 // tripartite motif-containing 40 /// ENST00000400618 // intron // 0 // --- // --- // --- // --- /// ENST00000400651 // intron // 0 // Hs.509439 // TRIM40 // 135644 // tripartite motif-containing 40 /// ENST00000307859 // intron // 0 // Hs.509439 // TRIM40 // 135644 // tripartite motif-containing 40
6	SNP_A-1959399	rs9261489	30217461	1.163034984	142.0769218	0	NM_138700 // intron // 0 // Hs.509439 // TRIM40 // 135644 // tripartite motif-containing 40 /// ENST00000400618 // intron // 0 // --- // --- // --- // --- /// ENST00000400651 // intron // 0 // Hs.509439 // TRIM40 // 135644 // tripartite motif-containing 40 /// ENST00000307859 // intron // 0 // Hs.509439 // TRIM40 // 135644 // tripartite motif-containing 40
6	SNP_A-2157511	rs757262	30222934	1.152032547	115.1667332	0	NM_138700 // CDS // 0 // Hs.509439 // TRIM40 // 135644 // tripartite motif-containing 40 /// ENST00000400618 // exon // 0 // --- // --- // --- // --- /// ENST00000400651 // exon // 0 // Hs.509439 // TRIM40 // 135644 // tripartite motif-containing 40 /// ENST00000307859 // exon // 0 // Hs.509439 // TRIM40 // 135644 // tripartite motif-containing 40
6	SNP_A-1938332	rs9261519	30225080	1.152950937	100.2666728	0	NM_006778 // downstream // 2624 // Hs.709483 // TRIM10 // 10107 // tripartite motif-containing 10 /// NM_138700 // downstream // 589 // Hs.509439 // TRIM40 // 135644 // tripartite motif-containing 40 /// ENST00000400615 // downstream // 2624 // --- // --- // --- // --- /// ENST00000307859 // downstream // 589 // Hs.509439 // TRIM40 // 135644 // tripartite motif-containing 40
6	SNP_A-1871045	rs9366754	30260012	1.203268353	124.3822192	0	NM_003449 // downstream // 200 // Hs.485041 // TRIM26 // 7726 // tripartite motif-containing 26 /// NM_033229 // downstream // 11562 // Hs.591789 // TRIM15 // 89870 // tripartite motif-containing 15 /// ENST00000383465 // downstream // 198 // --- // --- // --- // --- /// ENST00000259930 // downstream // 11560 // Hs.591789 // TRIM15 // 89870 // tripartite motif-containing 15
6	SNP_A-1941639	rs11158	30260446	1.112931523	109.4414452	0	NM_003449 // 3UTR // 0 // Hs.485041 // TRIM26 // 7726 // tripartite motif-containing 26 /// ENST00000383466 // exon // 0 // --- // --- // --- // --- /// ENST00000327357 // exon // 0 // Hs.485041 // TRIM26 // 7726 // tripartite motif-containing 26 /// ENST00000383608 // exon // 0 // --- // --- // --- // --- /// ENST00000354738 // exon // 0 // --- // --- // --- // --- /// ENST00000400608 // exon //…
6	SNP_A-2047581	rs3130391	30298619	1.15368909	82.5447672	0	NR_024052 // downstream // 65303 // --- // HCG18 // 414777 // HLA complex group 18 /// NM_003449 // upstream // 9487 // Hs.485041 // TRIM26 // 7726 // tripartite motif-containing 26 /// ENST00000396551 // upstream // 103980 // --- // --- // --- // --- /// ENST00000396558 // upstream // 9436 // Hs.485041 // TRIM26 // 7726 // tripartite motif-containing 26
6	SNP_A-2034367	rs1013518	30307491	1.111256215	77.55867621	0	NR_024052 // downstream // 56431 // --- // HCG18 // 414777 // HLA complex group 18 /// NM_003449 // upstream // 18359 // Hs.485041 // TRIM26 // 7726 // tripartite motif-containing 26 /// ENST00000396551 // upstream // 95108 // --- // --- // --- // --- /// ENST00000396558 // upstream // 18308 // Hs.485041 // TRIM26 // 7726 // tripartite motif-containing 26
6	SNP_A-4216491	rs916571	30309934	1.169799897	84.43787363	0	NR_024052 // downstream // 53988 // --- // HCG18 // 414777 // HLA complex group 18 /// NM_003449 // upstream // 20802 // Hs.485041 // TRIM26 // 7726 // tripartite motif-containing 26 /// ENST00000396551 // upstream // 92665 // --- // --- // --- // --- /// ENST00000396558 // upstream // 20751 // Hs.485041 // TRIM26 // 7726 // tripartite motif-containing 26
6	SNP_A-2121858	rs2523742	30312378	0.961526203	53.17237567	0	NR_024052 // downstream // 51544 // --- // HCG18 // 414777 // HLA complex group 18 /// NM_003449 // upstream // 23246 // Hs.485041 // TRIM26 // 7726 // tripartite motif-containing 26 /// ENST00000396551 // upstream // 90221 // --- // --- // --- // --- /// ENST00000396558 // upstream // 23195 // Hs.485041 // TRIM26 // 7726 // tripartite motif-containing 26
6	SNP_A-4296691	rs2523747	30336917	1.988795065	271.511683	0	NR_024052 // downstream // 27005 // --- // HCG18 // 414777 // HLA complex group 18 /// NM_003449 // upstream // 47785 // Hs.485041 // TRIM26 // 7726 // tripartite motif-containing 26 /// ENST00000396551 // upstream // 65682 // --- // --- // --- // --- /// ENST00000396558 // upstream // 47734 // Hs.485041 // TRIM26 // 7726 // tripartite motif-containing 26
6	SNP_A-1913304	rs3130404	30340229	0.886409561	84.89105829	0	NR_024052 // downstream // 23693 // --- // HCG18 // 414777 // HLA complex group 18 /// NM_003449 // upstream // 51097 // Hs.485041 // TRIM26 // 7726 // tripartite motif-containing 26 /// ENST00000396551 // upstream // 62370 // --- // --- // --- // --- /// ENST00000396558 // upstream // 51046 // Hs.485041 // TRIM26 // 7726 // tripartite motif-containing 26
6	SNP_A-4216977	rs2844764	30342647	1.314058511	188.4728477	0	NR_024052 // downstream // 21275 // --- // HCG18 // 414777 // HLA complex group 18 /// NM_003449 // upstream // 53515 // Hs.485041 // TRIM26 // 7726 // tripartite motif-containing 26 /// ENST00000396551 // upstream // 59952 // --- // --- // --- // --- /// ENST00000396558 // upstream // 53464 // Hs.485041 // TRIM26 // 7726 // tripartite motif-containing 26
6	SNP_A-4201710	rs3129705	30342700	0.669741042	48.56435159	0	NR_024052 // downstream // 21222 // --- // HCG18 // 414777 // HLA complex group 18 /// NM_003449 // upstream // 53568 // Hs.485041 // TRIM26 // 7726 // tripartite motif-containing 26 /// ENST00000396551 // upstream // 59899 // --- // --- // --- // --- /// ENST00000396558 // upstream // 53517 // Hs.485041 // TRIM26 // 7726 // tripartite motif-containing 26
6	SNP_A-2115905	rs1264616	30372286	1.900256086	298.6814971	0	NR_024052 // intron // 0 // --- // HCG18 // 414777 // HLA complex group 18 /// NR_024053 // intron // 0 // --- // HCG18 // 414777 // HLA complex group 18 /// ENST00000396551 // upstream // 30313 // --- // --- // --- // --- /// ENST00000396558 // upstream // 83103 // Hs.485041 // TRIM26 // 7726 // tripartite motif-containing 26
6	SNP_A-4295564	rs261950	30377540	2.100714717	340.0006733	0	NR_024052 // intron // 0 // --- // HCG18 // 414777 // HLA complex group 18 /// NR_024053 // intron // 0 // --- // HCG18 // 414777 // HLA complex group 18 /// ENST00000396551 // upstream // 25059 // --- // --- // --- // --- /// ENST00000396558 // upstream // 88357 // Hs.485041 // TRIM26 // 7726 // tripartite motif-containing 26
6	SNP_A-2256728	rs261948	30378588	1.900256086	294.9886127	0	NR_024052 // intron // 0 // --- // HCG18 // 414777 // HLA complex group 18 /// NR_024053 // intron // 0 // --- // HCG18 // 414777 // HLA complex group 18 /// ENST00000396551 // upstream // 24011 // --- // --- // --- // --- /// ENST00000396558 // upstream // 89405 // Hs.485041 // TRIM26 // 7726 // tripartite motif-containing 26
6	SNP_A-1942190	rs261947	30379123	2.105533746	345.1527247	0	NR_024052 // intron // 0 // --- // HCG18 // 414777 // HLA complex group 18 /// NR_024053 // intron // 0 // --- // HCG18 // 414777 // HLA complex group 18 /// ENST00000396551 // upstream // 23476 // --- // --- // --- // --- /// ENST00000396558 // upstream // 89940 // Hs.485041 // TRIM26 // 7726 // tripartite motif-containing 26
6	SNP_A-1802586	rs261943	30381350	1.919569395	342.5456277	0	NR_024052 // intron // 0 // --- // HCG18 // 414777 // HLA complex group 18 /// NR_024053 // intron // 0 // --- // HCG18 // 414777 // HLA complex group 18 /// ENST00000396551 // upstream // 21249 // --- // --- // --- // --- /// ENST00000396558 // upstream // 92167 // Hs.485041 // TRIM26 // 7726 // tripartite motif-containing 26
6	SNP_A-1942739	rs9295843	30389213	1.900256086	356.3467005	0	NR_024052 // intron // 0 // --- // HCG18 // 414777 // HLA complex group 18 /// NR_024053 // intron // 0 // --- // HCG18 // 414777 // HLA complex group 18 /// ENST00000396551 // upstream // 13386 // --- // --- // --- // --- /// ENST00000396558 // upstream // 100030 // Hs.485041 // TRIM26 // 7726 // tripartite motif-containing 26
6	SNP_A-2269230	rs9295844	30389381	1.308459803	210.8130077	0	NR_024052 // intron // 0 // --- // HCG18 // 414777 // HLA complex group 18 /// NR_024053 // intron // 0 // --- // HCG18 // 414777 // HLA complex group 18 /// ENST00000396551 // upstream // 13218 // --- // --- // --- // --- /// ENST00000396558 // upstream // 100198 // Hs.485041 // TRIM26 // 7726 // tripartite motif-containing 26
6	SNP_A-1985594	rs6912771	30392354	2.105533746	393.9165273	0	NR_024052 // intron // 0 // --- // HCG18 // 414777 // HLA complex group 18 /// NR_024053 // intron // 0 // --- // HCG18 // 414777 // HLA complex group 18 /// ENST00000396551 // upstream // 10245 // --- // --- // --- // --- /// ENST00000396558 // upstream // 103171 // Hs.485041 // TRIM26 // 7726 // tripartite motif-containing 26
6	SNP_A-4232220	rs1473102	30393384	1.900256086	325.1964618	0	NR_024052 // intron // 0 // --- // HCG18 // 414777 // HLA complex group 18 /// NR_024053 // intron // 0 // --- // HCG18 // 414777 // HLA complex group 18 /// ENST00000396551 // upstream // 9215 // --- // --- // --- // --- /// ENST00000396558 // upstream // 104201 // Hs.485041 // TRIM26 // 7726 // tripartite motif-containing 26
6	SNP_A-1793997	rs9380173	30417084	1.105105084	146.5431979	0	NM_172016 // intron // 0 // Hs.413493 // TRIM39 // 56658 // tripartite motif-containing 39 /// NM_021253 // intron // 0 // Hs.413493 // TRIM39 // 56658 // tripartite motif-containing 39 /// ENST00000376659 // intron // 0 // --- // --- // --- // --- /// ENST00000383601 // intron // 0 // --- // --- // --- // --- /// ENST00000376656 // intron // 0 // --- // --- // --- // --- /// ENST00000383602 // i…
6	SNP_A-4221043	rs3132649	30429036	0.940963007	90.09177776	0	NM_003850 // upstream // 115592 // Hs.546323 // SUCLA2 // 8803 // succinate-CoA ligase
6	SNP_A-2141659	rs3094627	30429461	0.967798567	85.7182315	0	NM_003850 // upstream // 115167 // Hs.546323 // SUCLA2 // 8803 // succinate-CoA ligase
6	SNP_A-4222393	rs3130375	30429711	0.96065785	84.53335688	0	NM_003850 // upstream // 114917 // Hs.546323 // SUCLA2 // 8803 // succinate-CoA ligase
6	SNP_A-4260397	rs3130350	30435818	1.053122497	89.42449209	0	NM_003850 // upstream // 108810 // Hs.546323 // SUCLA2 // 8803 // succinate-CoA ligase
6	SNP_A-2272916	rs3094057	30437945	1.053122497	90.16258323	0	NM_003850 // upstream // 106683 // Hs.546323 // SUCLA2 // 8803 // succinate-CoA ligase
6	SNP_A-2161052	rs9404964	30455812	1.222020055	57.5909756	0	NM_003850 // upstream // 88816 // Hs.546323 // SUCLA2 // 8803 // succinate-CoA ligase
6	SNP_A-2266055	rs3095340	30834918	1.299847344	87.67485739	0	NM_001954 // upstream // 124921 // Hs.631988 // DDR1 // 780 // discoidin domain receptor tyrosine kinase 1 /// NM_003897 // upstream // 14612 // Hs.591785 // IER3 // 8870 // immediate early response 3 /// ENST00000383377 // upstream // 121865 // Hs.631988 // DDR1 // 780 // discoidin domain receptor tyrosine kinase 1 /// ENST00000259874 // upstream // 14612 // Hs.591785 // IER3 // 8870 // immediat…
6	SNP_A-2129225	rs3094122	30836339	0.906962014	47.08476301	0	NM_001954 // upstream // 123500 // Hs.631988 // DDR1 // 780 // discoidin domain receptor tyrosine kinase 1 /// NM_003897 // upstream // 16033 // Hs.591785 // IER3 // 8870 // immediate early response 3 /// ENST00000383377 // upstream // 120444 // Hs.631988 // DDR1 // 780 // discoidin domain receptor tyrosine kinase 1 /// ENST00000259874 // upstream // 16033 // Hs.591785 // IER3 // 8870 // immediat…
6	SNP_A-1822811	rs3132605	30847951	1.428518691	107.2517426	0	NM_001954 // upstream // 111888 // Hs.631988 // DDR1 // 780 // discoidin domain receptor tyrosine kinase 1 /// NM_003897 // upstream // 27645 // Hs.591785 // IER3 // 8870 // immediate early response 3 /// ENST00000383377 // upstream // 108832 // Hs.631988 // DDR1 // 780 // discoidin domain receptor tyrosine kinase 1 /// ENST00000259874 // upstream // 27645 // Hs.591785 // IER3 // 8870 // immediat…
6	SNP_A-1923832	rs12527415	30862519	1.358183818	92.1109447	0	NM_001954 // upstream // 97320 // Hs.631988 // DDR1 // 780 // discoidin domain receptor tyrosine kinase 1 /// NM_003897 // upstream // 42213 // Hs.591785 // IER3 // 8870 // immediate early response 3 /// ENST00000383377 // upstream // 94264 // Hs.631988 // DDR1 // 780 // discoidin domain receptor tyrosine kinase 1 /// ENST00000259874 // upstream // 42213 // Hs.591785 // IER3 // 8870 // immediate …
6	SNP_A-1910928	rs11758688	30866327	1.375142823	93.83328155	0	NM_001954 // upstream // 93512 // Hs.631988 // DDR1 // 780 // discoidin domain receptor tyrosine kinase 1 /// NM_003897 // upstream // 46021 // Hs.591785 // IER3 // 8870 // immediate early response 3 /// ENST00000383377 // upstream // 90456 // Hs.631988 // DDR1 // 780 // discoidin domain receptor tyrosine kinase 1 /// ENST00000259874 // upstream // 46021 // Hs.591785 // IER3 // 8870 // immediate …
6	SNP_A-2267658	rs3131060	30871270	1.151882218	71.15919407	0	NM_001954 // upstream // 88569 // Hs.631988 // DDR1 // 780 // discoidin domain receptor tyrosine kinase 1 /// NM_003897 // upstream // 50964 // Hs.591785 // IER3 // 8870 // immediate early response 3 /// ENST00000383377 // upstream // 85513 // Hs.631988 // DDR1 // 780 // discoidin domain receptor tyrosine kinase 1 /// ENST00000259874 // upstream // 50964 // Hs.591785 // IER3 // 8870 // immediate …
6	SNP_A-1985601	rs3130641	30872060	1.073023674	63.15041204	0	NM_001954 // upstream // 87779 // Hs.631988 // DDR1 // 780 // discoidin domain receptor tyrosine kinase 1 /// NM_003897 // upstream // 51754 // Hs.591785 // IER3 // 8870 // immediate early response 3 /// ENST00000383377 // upstream // 84723 // Hs.631988 // DDR1 // 780 // discoidin domain receptor tyrosine kinase 1 /// ENST00000259874 // upstream // 51754 // Hs.591785 // IER3 // 8870 // immediate …
6	SNP_A-2276368	rs1264344	30908556	1.697877627	78.00228913	0	NM_001954 // upstream // 51283 // Hs.631988 // DDR1 // 780 // discoidin domain receptor tyrosine kinase 1 /// NM_003897 // upstream // 88250 // Hs.591785 // IER3 // 8870 // immediate early response 3 /// ENST00000383377 // upstream // 48227 // Hs.631988 // DDR1 // 780 // discoidin domain receptor tyrosine kinase 1 /// ENST00000259874 // upstream // 88250 // Hs.591785 // IER3 // 8870 // immediate …
6	SNP_A-4256255	rs1264303	30990492	1.486526499	106.9572912	0	NM_020442 // 5UTR // 0 // Hs.597526 // VARS2 // 57176 // valyl-tRNA synthetase 2
6	SNP_A-1870691	rs753725	30998850	1.293174485	84.22507658	0	NM_020442 // intron // 0 // Hs.597526 // VARS2 // 57176 // valyl-tRNA synthetase 2
6	SNP_A-2105922	rs3131785	31009874	1.752513631	135.1275142	0	NM_080870 // upstream // 17663 // Hs.631993 // DPCR1 // 135656 // diffuse panbronchiolitis critical region 1 /// NM_205854 // upstream // 1943 // Hs.211267 // SFTA2 // 389376 // surfactant associated 2 /// ENST00000304311 // upstream // 17004 // Hs.631993 // DPCR1 // 135656 // diffuse panbronchiolitis critical region 1 /// ENST00000359086 // upstream // 1943 // Hs.211267 // SFTA2 // 389376 // sur…
6	SNP_A-4302089	rs3131784	31011927	1.785537175	138.5566896	0	NM_080870 // upstream // 15610 // Hs.631993 // DPCR1 // 135656 // diffuse panbronchiolitis critical region 1 /// NM_205854 // upstream // 3996 // Hs.211267 // SFTA2 // 389376 // surfactant associated 2 /// ENST00000304311 // upstream // 14951 // Hs.631993 // DPCR1 // 135656 // diffuse panbronchiolitis critical region 1 /// ENST00000359086 // upstream // 3996 // Hs.211267 // SFTA2 // 389376 // sur…
6	SNP_A-2116951	rs3757340	31029861	1.173862134	76.21334035	0	NM_080870 // 3UTR // 0 // Hs.631993 // DPCR1 // 135656 // diffuse panbronchiolitis critical region 1 /// ENST00000304311 // exon // 0 // Hs.631993 // DPCR1 // 135656 // diffuse panbronchiolitis critical region 1
6	SNP_A-2182258	rs2532921	31030549	1.599570595	123.8188616	0	NM_001010909 // upstream // 28914 // Hs.448277 // MUC21 // 394263 // mucin 21
6	SNP_A-1803296	rs2523841	31138262	1.322623939	110.4974376	0	NM_014070 // downstream // 48718 // Hs.272214 // C6orf15 // 29113 // chromosome 6 open reading frame 15 /// NR_003948 // downstream // 2630 // --- // HCG22 // 285834 // HLA complex group 22 /// ENST00000259870 // downstream // 48719 // Hs.272214 // C6orf15 // 29113 // chromosome 6 open reading frame 15 /// ENST00000376296 // downstream // 72608 // Hs.448277 // MUC21 // 394263 // mucin 21
6	SNP_A-2125668	rs2523840	31138404	1.322623939	110.4974376	0	NM_014070 // downstream // 48576 // Hs.272214 // C6orf15 // 29113 // chromosome 6 open reading frame 15 /// NR_003948 // downstream // 2772 // --- // HCG22 // 285834 // HLA complex group 22 /// ENST00000259870 // downstream // 48577 // Hs.272214 // C6orf15 // 29113 // chromosome 6 open reading frame 15 /// ENST00000376296 // downstream // 72750 // Hs.448277 // MUC21 // 394263 // mucin 21
6	SNP_A-4298503	rs2523883	31150049	1.136158277	96.08964321	0	NM_014070 // downstream // 36931 // Hs.272214 // C6orf15 // 29113 // chromosome 6 open reading frame 15 /// NR_003948 // downstream // 14417 // --- // HCG22 // 285834 // HLA complex group 22 /// ENST00000259870 // downstream // 36932 // Hs.272214 // C6orf15 // 29113 // chromosome 6 open reading frame 15 /// ENST00000376296 // downstream // 84395 // Hs.448277 // MUC21 // 394263 // mucin 21
6	SNP_A-2152520	rs2523881	31150587	1.273435158	115.3479385	0	NM_014070 // downstream // 36393 // Hs.272214 // C6orf15 // 29113 // chromosome 6 open reading frame 15 /// NR_003948 // downstream // 14955 // --- // HCG22 // 285834 // HLA complex group 22 /// ENST00000259870 // downstream // 36394 // Hs.272214 // C6orf15 // 29113 // chromosome 6 open reading frame 15 /// ENST00000376296 // downstream // 84933 // Hs.448277 // MUC21 // 394263 // mucin 21
6	SNP_A-2209657	rs2523880	31150748	1.39185987	131.9615012	0	NM_014070 // downstream // 36232 // Hs.272214 // C6orf15 // 29113 // chromosome 6 open reading frame 15 /// NR_003948 // downstream // 15116 // --- // HCG22 // 285834 // HLA complex group 22 /// ENST00000259870 // downstream // 36233 // Hs.272214 // C6orf15 // 29113 // chromosome 6 open reading frame 15 /// ENST00000376296 // downstream // 85094 // Hs.448277 // MUC21 // 394263 // mucin 21
6	SNP_A-4211596	rs2535315	31160106	1.246478529	122.0379947	0	NM_014070 // downstream // 26874 // Hs.272214 // C6orf15 // 29113 // chromosome 6 open reading frame 15 /// NR_003948 // downstream // 24474 // --- // HCG22 // 285834 // HLA complex group 22 /// ENST00000259870 // downstream // 26875 // Hs.272214 // C6orf15 // 29113 // chromosome 6 open reading frame 15 /// ENST00000376296 // downstream // 94452 // Hs.448277 // MUC21 // 394263 // mucin 21
6	SNP_A-2309756	rs2535306	31161846	1.24717752	121.5926527	0	NM_014070 // downstream // 25134 // Hs.272214 // C6orf15 // 29113 // chromosome 6 open reading frame 15 /// NR_003948 // downstream // 26214 // --- // HCG22 // 285834 // HLA complex group 22 /// ENST00000259870 // downstream // 25135 // Hs.272214 // C6orf15 // 29113 // chromosome 6 open reading frame 15 /// ENST00000376296 // downstream // 96192 // Hs.448277 // MUC21 // 394263 // mucin 21
6	SNP_A-2190643	rs3130955	31162490	0.813744658	55.38087811	0	NM_014070 // downstream // 24490 // Hs.272214 // C6orf15 // 29113 // chromosome 6 open reading frame 15 /// NR_003948 // downstream // 26858 // --- // HCG22 // 285834 // HLA complex group 22 /// ENST00000259870 // downstream // 24491 // Hs.272214 // C6orf15 // 29113 // chromosome 6 open reading frame 15 /// ENST00000376296 // downstream // 96836 // Hs.448277 // MUC21 // 394263 // mucin 21
6	SNP_A-4293786	rs1265052	31188450	1.272910534	117.9457692	0	NM_014068 // upstream // 2151 // Hs.310958 // PSORS1C1 // 170679 // psoriasis susceptibility 1 candidate 1 /// NM_014070 // upstream // 139 // Hs.272214 // C6orf15 // 29113 // chromosome 6 open reading frame 15 /// ENST00000376288 // downstream // 2398 // --- // --- // --- // --- /// ENST00000259870 // upstream // 135 // Hs.272214 // C6orf15 // 29113 // chromosome 6 open reading frame 15
6	SNP_A-2200989	rs3130981	31191792	0.668969235	31.46561159	0	NM_001264 // CDS // 0 // Hs.556031 // CDSN // 1041 // corneodesmosin /// NM_014068 // intron // 0 // Hs.310958 // PSORS1C1 // 170679 // psoriasis susceptibility 1 candidate 1 /// ENST00000376288 // exon // 0 // --- // --- // --- // ---
6	SNP_A-1911145	rs3095324	31195112	0.802505118	55.04703251	0	NM_014068 // intron // 0 // Hs.310958 // PSORS1C1 // 170679 // psoriasis susceptibility 1 candidate 1 /// NM_001264 // intron // 0 // Hs.556031 // CDSN // 1041 // corneodesmosin /// ENST00000376288 // intron // 0 // --- // --- // --- // ---
6	SNP_A-1920491	rs3130564	31209653	1.421332095	109.5116591	0	NM_014068 // intron // 0 // Hs.310958 // PSORS1C1 // 170679 // psoriasis susceptibility 1 candidate 1 /// ENST00000259845 // downstream // 3638 // Hs.146824 // PSORS1C2 // 170680 // psoriasis susceptibility 1 candidate 2 /// ENST00000376288 // upstream // 13451 // --- // --- // --- // ---
6	SNP_A-2114620	rs887465	31251631	1.177764215	59.51292601	0	NR_026791 // upstream // 21884 // --- // HCG27 // 253018 // HLA complex group 27 /// NM_002701 // upstream // 5201 // Hs.249184 // POU5F1 // 5460 // POU class 5 homeobox 1 /// ENST00000376228 // downstream // 92877 // Hs.654404 // HLA-C // 3107 // major histocompatibility complex
6	SNP_A-2175471	rs2894180	31280634	0.96788168	53.34477223	0	NM_005514 // downstream // 63872 // Hs.77961 // HLA-B // 3106 // major histocompatibility complex
6	SNP_A-1985609	rs2394895	31314958	1.323651353	71.70155881	0	NM_005514 // downstream // 29548 // Hs.77961 // HLA-B // 3106 // major histocompatibility complex
6	SNP_A-4278281	rs2248880	31341489	0.943190957	43.28543571	0	NM_005514 // downstream // 3017 // Hs.77961 // HLA-B // 3106 // major histocompatibility complex
6	SNP_A-4206382	rs3132486	31351149	0.894623107	36.45376567	0	NR_001434 // intron // 0 // --- // HLA-H // 3136 // major histocompatibility complex
6	SNP_A-2048120	rs2853986	31446823	1.09910141	88.86889603	0	NM_000247 // upstream // 32526 // Hs.130838 // MICA // 4276 // MHC class I polypeptide-related sequence A /// NM_005514 // upstream // 13855 // Hs.77961 // HLA-B // 3106 // major histocompatibility complex
6	SNP_A-4260888	rs2844558	31448412	1.286236886	114.5376872	0	NM_000247 // upstream // 30937 // Hs.130838 // MICA // 4276 // MHC class I polypeptide-related sequence A /// NM_005514 // upstream // 15444 // Hs.77961 // HLA-B // 3106 // major histocompatibility complex
6	SNP_A-1873223	rs2263311	31448786	1.225611071	106.2218327	0	NM_000247 // upstream // 30563 // Hs.130838 // MICA // 4276 // MHC class I polypeptide-related sequence A /// NM_005514 // upstream // 15818 // Hs.77961 // HLA-B // 3106 // major histocompatibility complex
6	SNP_A-2167622	rs2523638	31452252	1.298838252	116.2661774	0	NM_000247 // upstream // 27097 // Hs.130838 // MICA // 4276 // MHC class I polypeptide-related sequence A /// NM_005514 // upstream // 19284 // Hs.77961 // HLA-B // 3106 // major histocompatibility complex
6	SNP_A-4228337	rs3957111	31452469	1.363194656	125.0937452	0	NM_000247 // upstream // 26880 // Hs.130838 // MICA // 4276 // MHC class I polypeptide-related sequence A /// NM_005514 // upstream // 19501 // Hs.77961 // HLA-B // 3106 // major histocompatibility complex
6	SNP_A-2079423	rs2523467	31470909	1.714941555	175.2878515	0	NM_000247 // upstream // 8440 // Hs.130838 // MICA // 4276 // MHC class I polypeptide-related sequence A /// NM_005514 // upstream // 37941 // Hs.77961 // HLA-B // 3106 // major histocompatibility complex
6	SNP_A-2178269	rs3094584	31491827	1.365427766	166.2273578	0	NM_005931 // upstream // 82006 // Hs.130838 // MICB // 4277 // MHC class I polypeptide-related sequence B /// NM_000247 // downstream // 758 // Hs.130838 // MICA // 4276 // MHC class I polypeptide-related sequence A /// ENST00000400325 // upstream // 80622 // Hs.549053 // MICA // 4276 // MHC class I polypeptide-related sequence A /// ENST00000329683 // downstream // 758 // Hs.549053 // MICA // 42…
6	SNP_A-2160968	rs9295990	31493998	1.195391669	125.6705108	0	NM_005931 // upstream // 79835 // Hs.130838 // MICB // 4277 // MHC class I polypeptide-related sequence B /// NM_000247 // downstream // 2929 // Hs.130838 // MICA // 4276 // MHC class I polypeptide-related sequence A /// ENST00000400325 // upstream // 78451 // Hs.549053 // MICA // 4276 // MHC class I polypeptide-related sequence A /// ENST00000329683 // downstream // 2929 // Hs.549053 // MICA // …
6	SNP_A-2178020	rs2523691	31528666	0.972679772	54.7128836	0	NM_005931 // upstream // 45167 // Hs.130838 // MICB // 4277 // MHC class I polypeptide-related sequence B /// NM_000247 // downstream // 37597 // Hs.130838 // MICA // 4276 // MHC class I polypeptide-related sequence A /// ENST00000400325 // upstream // 43783 // Hs.549053 // MICA // 4276 // MHC class I polypeptide-related sequence A /// ENST00000329683 // downstream // 37597 // Hs.549053 // MICA /…
6	SNP_A-1956028	rs2244579	31544618	1.715369584	110.66085	0	NM_005931 // upstream // 29215 // Hs.130838 // MICB // 4277 // MHC class I polypeptide-related sequence B /// NM_000247 // downstream // 53549 // Hs.130838 // MICA // 4276 // MHC class I polypeptide-related sequence A /// ENST00000400325 // upstream // 27831 // Hs.549053 // MICA // 4276 // MHC class I polypeptide-related sequence A /// ENST00000329683 // downstream // 53549 // Hs.549053 // MICA /…
6	SNP_A-2274274	rs805297	31730585	1.344412381	35.32348452	0	NM_019101 // upstream // 1064 // Hs.534468 // APOM // 55937 // apolipoprotein M /// NM_004639 // upstream // 2129 // Hs.440900 // BAT3 // 7917 // HLA-B associated transcript 3 /// ENST00000375916 // upstream // 1064 // Hs.534468 // APOM // 55937 // apolipoprotein M /// ENST00000211379 // upstream // 2124 // Hs.440900 // BAT3 // 7917 // HLA-B associated transcript 3
6	SNP_A-4235594	rs486416	31964049	1.682292705	46.40939223	0	NM_025256 // intron // 0 // Hs.709218 // EHMT2 // 10919 // euchromatic histone-lysine N-methyltransferase 2 /// NM_006709 // intron // 0 // Hs.709218 // EHMT2 // 10919 // euchromatic histone-lysine N-methyltransferase 2 /// ENST00000375537 // intron // 0 // Hs.520038 // EHMT2 // 10919 // euchromatic histone-lysine N-methyltransferase 2 /// ENST00000259865 // intron // 0 // --- // --- // --- // --…
6	SNP_A-2263600	rs379464	32294326	0.872493447	53.59782948	0	NM_004557 // intron // 0 // Hs.436100 // NOTCH4 // 4855 // Notch homolog 4 (Drosophila) /// ENST00000375023 // intron // 0 // Hs.436100 // NOTCH4 // 4855 // Notch homolog 4 (Drosophila)
6	SNP_A-4243285	rs6936204	32325070	1.660843528	163.7098979	0	NM_006781 // downstream // 43382 // Hs.567414 // C6orf10 // 10665 // chromosome 6 open reading frame 10 /// NM_004557 // upstream // 25248 // Hs.436100 // NOTCH4 // 4855 // Notch homolog 4 (Drosophila) /// ENST00000375007 // downstream // 43382 // Hs.567414 // C6orf10 // 10665 // chromosome 6 open reading frame 10 /// ENST00000375023 // upstream // 25248 // Hs.436100 // NOTCH4 // 4855 // Notch ho…
6	SNP_A-4275346	rs9267971	32325163	1.18223418	98.93552405	0	NM_006781 // downstream // 43289 // Hs.567414 // C6orf10 // 10665 // chromosome 6 open reading frame 10 /// NM_004557 // upstream // 25341 // Hs.436100 // NOTCH4 // 4855 // Notch homolog 4 (Drosophila) /// ENST00000375007 // downstream // 43289 // Hs.567414 // C6orf10 // 10665 // chromosome 6 open reading frame 10 /// ENST00000375023 // upstream // 25341 // Hs.436100 // NOTCH4 // 4855 // Notch ho…
6	SNP_A-2284607	rs3132928	32341993	1.798314417	242.4137804	0	NM_006781 // downstream // 26459 // Hs.567414 // C6orf10 // 10665 // chromosome 6 open reading frame 10 /// NM_004557 // upstream // 42171 // Hs.436100 // NOTCH4 // 4855 // Notch homolog 4 (Drosophila) /// ENST00000375007 // downstream // 26459 // Hs.567414 // C6orf10 // 10665 // chromosome 6 open reading frame 10 /// ENST00000375023 // upstream // 42171 // Hs.436100 // NOTCH4 // 4855 // Notch ho…
6	SNP_A-2026507	rs1559873	32351107	1.75707667	249.3280184	0	NM_006781 // downstream // 17345 // Hs.567414 // C6orf10 // 10665 // chromosome 6 open reading frame 10 /// NM_004557 // upstream // 51285 // Hs.436100 // NOTCH4 // 4855 // Notch homolog 4 (Drosophila) /// ENST00000375007 // downstream // 17345 // Hs.567414 // C6orf10 // 10665 // chromosome 6 open reading frame 10 /// ENST00000375023 // upstream // 51285 // Hs.436100 // NOTCH4 // 4855 // Notch ho…
6	SNP_A-1956551	rs1559874	32351133	1.792264506	256.0464155	0	NM_006781 // downstream // 17319 // Hs.567414 // C6orf10 // 10665 // chromosome 6 open reading frame 10 /// NM_004557 // upstream // 51311 // Hs.436100 // NOTCH4 // 4855 // Notch homolog 4 (Drosophila) /// ENST00000375007 // downstream // 17319 // Hs.567414 // C6orf10 // 10665 // chromosome 6 open reading frame 10 /// ENST00000375023 // upstream // 51311 // Hs.436100 // NOTCH4 // 4855 // Notch ho…
6	SNP_A-1856736	rs544358	32381136	1.138390013	127.9735408	0	NM_006781 // intron // 0 // Hs.567414 // C6orf10 // 10665 // chromosome 6 open reading frame 10 /// ENST00000375007 // intron // 0 // Hs.567414 // C6orf10 // 10665 // chromosome 6 open reading frame 10
6	SNP_A-1806612	rs9268207	32388440	1.709427244	242.8824626	0	NM_006781 // intron // 0 // Hs.567414 // C6orf10 // 10665 // chromosome 6 open reading frame 10 /// ENST00000375007 // intron // 0 // Hs.567414 // C6orf10 // 10665 // chromosome 6 open reading frame 10
6	AFFX-SNP_11381394	rs1018433	32389488	1.666029434	234.5050631	0	NM_006781 // intron // 0 // Hs.567414 // C6orf10 // 10665 // chromosome 6 open reading frame 10 /// ENST00000375007 // intron // 0 // Hs.567414 // C6orf10 // 10665 // chromosome 6 open reading frame 10
6	SNP_A-1946221	rs539703	32396440	1.181158808	139.1415451	0	NM_006781 // intron // 0 // Hs.567414 // C6orf10 // 10665 // chromosome 6 open reading frame 10 /// ENST00000375007 // intron // 0 // Hs.567414 // C6orf10 // 10665 // chromosome 6 open reading frame 10
6	SNP_A-2170054	rs9368716	32414068	1.608746121	195.1802172	0	NM_006781 // intron // 0 // Hs.567414 // C6orf10 // 10665 // chromosome 6 open reading frame 10 /// ENST00000375007 // intron // 0 // Hs.567414 // C6orf10 // 10665 // chromosome 6 open reading frame 10
6	SNP_A-2024935	rs4959093	32421075	1.133869429	114.3029556	0	NM_006781 // intron // 0 // Hs.567414 // C6orf10 // 10665 // chromosome 6 open reading frame 10 /// ENST00000375007 // intron // 0 // Hs.567414 // C6orf10 // 10665 // chromosome 6 open reading frame 10
6	SNP_A-2149681	rs3129933	32444139	1.406904432	170.901151	0	NM_006781 // intron // 0 // Hs.567414 // C6orf10 // 10665 // chromosome 6 open reading frame 10 /// ENST00000375007 // intron // 0 // Hs.567414 // C6orf10 // 10665 // chromosome 6 open reading frame 10
6	SNP_A-1858636	rs2894254	32453667	1.011300283	124.272933	0	NM_019602 // downstream // 16823 // Hs.534471 // BTNL2 // 56244 // butyrophilin-like 2 (MHC class II associated) /// NM_006781 // upstream // 6033 // Hs.567414 // C6orf10 // 10665 // chromosome 6 open reading frame 10 /// ENST00000374993 // downstream // 16823 // Hs.534471 // BTNL2 // 56244 // butyrophilin-like 2 (MHC class II associated) /// ENST00000375007 // upstream // 6033 // Hs.567414 // C6…
6	SNP_A-1815451	rs3129953	32469799	1.002583408	146.6773345	0	NM_019602 // downstream // 691 // Hs.534471 // BTNL2 // 56244 // butyrophilin-like 2 (MHC class II associated) /// NM_006781 // upstream // 22165 // Hs.567414 // C6orf10 // 10665 // chromosome 6 open reading frame 10 /// ENST00000374993 // downstream // 691 // Hs.534471 // BTNL2 // 56244 // butyrophilin-like 2 (MHC class II associated) /// ENST00000375007 // upstream // 22165 // Hs.567414 // C6or…
6	SNP_A-2301910	rs6930933	32491388	1.246002147	290.6934533	0	NM_019111 // upstream // 24236 // Hs.520048 // HLA-DRA // 3122 // major histocompatibility complex
6	SNP_A-1985623	rs2001099	32491611	1.310885631	314.4245195	0	NM_019111 // upstream // 24013 // Hs.520048 // HLA-DRA // 3122 // major histocompatibility complex
6	SNP_A-1985624	rs2001097	32491836	1.246002147	290.6934533	0	NM_019111 // upstream // 23788 // Hs.520048 // HLA-DRA // 3122 // major histocompatibility complex
6	SNP_A-1985625	rs9268541	32492505	0.599509691	54.23951413	0	NM_019111 // upstream // 23119 // Hs.520048 // HLA-DRA // 3122 // major histocompatibility complex
6	SNP_A-1826835	rs3135378	32493077	1.246002147	290.6934533	0	NM_019111 // upstream // 22547 // Hs.520048 // HLA-DRA // 3122 // major histocompatibility complex
6	AFFX-SNP_12018544	rs3135376	32493448	1.261672616	288.3998421	0	NM_019111 // upstream // 22176 // Hs.520048 // HLA-DRA // 3122 // major histocompatibility complex
6	SNP_A-1844183	rs2395161	32495730	1.246002147	268.3470232	0	NM_019111 // upstream // 19894 // Hs.520048 // HLA-DRA // 3122 // major histocompatibility complex
6	SNP_A-4269701	rs2213580	32496552	1.246002147	268.3470232	0	NM_019111 // upstream // 19072 // Hs.520048 // HLA-DRA // 3122 // major histocompatibility complex
6	SNP_A-2011689	rs3135366	32496687	1.246002147	268.3470232	0	NM_019111 // upstream // 18937 // Hs.520048 // HLA-DRA // 3122 // major histocompatibility complex
6	SNP_A-2177365	rs9268557	32497283	0.861085351	138.3864899	0	NM_019111 // upstream // 18341 // Hs.520048 // HLA-DRA // 3122 // major histocompatibility complex
6	SNP_A-4276041	rs7756262	32506653	1.402650304	323.3965193	0	NM_019111 // upstream // 8971 // Hs.520048 // HLA-DRA // 3122 // major histocompatibility complex
6	SNP_A-4283110	rs4988822	32506953	1.42064042	329.5114132	0	NM_019111 // upstream // 8671 // Hs.520048 // HLA-DRA // 3122 // major histocompatibility complex
6	SNP_A-1985627	rs5000563	32512113	1.422053453	329.9917073	0	NM_019111 // upstream // 3511 // Hs.520048 // HLA-DRA // 3122 // major histocompatibility complex
6	SNP_A-4296045	rs9268645	32516505	1.402650304	326.412519	0	NM_019111 // intron // 0 // Hs.520048 // HLA-DRA // 3122 // major histocompatibility complex
6	SNP_A-2073634	rs3135393	32516820	1.184850252	251.6912194	0	NM_019111 // intron // 0 // Hs.520048 // HLA-DRA // 3122 // major histocompatibility complex
6	AFFX-SNP_11751935	rs7194	32520458	1.565643201	379.9076289	0	NM_019111 // 3UTR // 0 // Hs.520048 // HLA-DRA // 3122 // major histocompatibility complex
6	SNP_A-4303523	rs1051336	32520570	1.820334299	466.7314193	0	NM_019111 // 3UTR // 0 // Hs.520048 // HLA-DRA // 3122 // major histocompatibility complex
6	SNP_A-2252148	rs9268831	32535726	1.440725884	331.9201625	0	NM_002125 // downstream // 57407 // Hs.534322 // HLA-DRB5 // 3127 // major histocompatibility complex
6	SNP_A-4298726	rs9268856	32537697	1.405062826	319.9574249	0	NM_002125 // downstream // 55436 // Hs.534322 // HLA-DRB5 // 3127 // major histocompatibility complex
6	SNP_A-1880016	rs9268861	32537872	1.429919981	328.2954541	0	NM_002125 // downstream // 55261 // Hs.534322 // HLA-DRB5 // 3127 // major histocompatibility complex
6	SNP_A-1813570	rs9268862	32538145	1.422122351	325.6798344	0	NM_002125 // downstream // 54988 // Hs.534322 // HLA-DRB5 // 3127 // major histocompatibility complex
6	AFFX-SNP_5848172	rs7766843	32538707	1.410166861	321.6695113	0	NM_002125 // downstream // 54426 // Hs.534322 // HLA-DRB5 // 3127 // major histocompatibility complex
6	SNP_A-1944573	rs7746922	32538953	1.437467853	330.8272956	0	NM_002125 // downstream // 54180 // Hs.534322 // HLA-DRB5 // 3127 // major histocompatibility complex
6	SNP_A-2072098	rs7747521	32539083	1.341785541	298.7318318	0	NM_002125 // downstream // 54050 // Hs.534322 // HLA-DRB5 // 3127 // major histocompatibility complex
6	SNP_A-2096996	rs9268877	32539125	0.886249882	145.9279547	0	NM_002125 // downstream // 54008 // Hs.534322 // HLA-DRB5 // 3127 // major histocompatibility complex
6	SNP_A-4234109	rs9268878	32539270	1.380069527	311.5737277	0	NM_002125 // downstream // 53863 // Hs.534322 // HLA-DRB5 // 3127 // major histocompatibility complex
6	SNP_A-1931458	rs9269186	32556394	1.423558009	218.6361855	0	NM_002125 // downstream // 36739 // Hs.534322 // HLA-DRB5 // 3127 // major histocompatibility complex
6	SNP_A-2066254	rs9469220	32766288	1.447031093	56.48661708	0	NM_020056 // upstream // 50852 // Hs.591798 // HLA-DQA2 // 3118 // major histocompatibility complex
6	SNP_A-4201081	rs2647046	32776314	1.355264795	80.68123114	0	NM_020056 // upstream // 40826 // Hs.591798 // HLA-DQA2 // 3118 // major histocompatibility complex
6	SNP_A-2156655	rs9275572	32786977	1.572655666	107.7706232	0	NM_020056 // upstream // 30163 // Hs.591798 // HLA-DQA2 // 3118 // major histocompatibility complex
6	SNP_A-4223083	rs3957146	32789508	1.252971115	97.43606069	0	NM_020056 // upstream // 27632 // Hs.591798 // HLA-DQA2 // 3118 // major histocompatibility complex
6	SNP_A-2119197	rs9275765	32797302	0.854879703	63.50585485	0	NM_020056 // upstream // 19838 // Hs.591798 // HLA-DQA2 // 3118 // major histocompatibility complex
6	SNP_A-2129438	rs9275793	32798005	0.854007599	63.36865338	0	NM_020056 // upstream // 19135 // Hs.591798 // HLA-DQA2 // 3118 // major histocompatibility complex
6	SNP_A-4277940	rs2859090	32808811	0.918708316	71.60189022	0	NM_020056 // upstream // 8329 // Hs.591798 // HLA-DQA2 // 3118 // major histocompatibility complex
6	SNP_A-2139184	rs9276429	32820082	1.225245883	119.4450889	0	NM_020056 // intron // 0 // Hs.591798 // HLA-DQA2 // 3118 // major histocompatibility complex
6	SNP_A-1882445	rs9276431	32820225	1.223909899	119.2389264	0	NM_020056 // intron // 0 // Hs.591798 // HLA-DQA2 // 3118 // major histocompatibility complex
6	SNP_A-2037949	rs9276432	32820362	1.223909899	119.2389264	0	NM_020056 // intron // 0 // Hs.591798 // HLA-DQA2 // 3118 // major histocompatibility complex
6	SNP_A-4196465	rs9276435	32821845	0.801949566	53.93506733	0	NM_020056 // intron // 0 // Hs.591798 // HLA-DQA2 // 3118 // major histocompatibility complex
6	SNP_A-4302580	rs9276490	32826659	1.126109632	94.55619714	0	NR_003937 // downstream // 5193 // --- // HLA-DQB2 // 3120 // major histocompatibility complex
6	SNP_A-1985638	rs7768538	32837799	1.223909899	112.0065213	0	NR_003937 // intron // 0 // --- // HLA-DQB2 // 3120 // major histocompatibility complex
6	SNP_A-1985639	rs2051549	32838064	1.237563693	113.9857103	0	NR_003937 // intron // 0 // --- // HLA-DQB2 // 3120 // major histocompatibility complex
6	SNP_A-4246257	rs6903130	32840188	1.250326067	106.841795	0	NM_002120 // downstream // 48330 // Hs.1802 // HLA-DOB // 3112 // major histocompatibility complex
6	SNP_A-1841603	rs9296044	32844122	1.103370129	83.16549473	0	NM_002120 // downstream // 44396 // Hs.1802 // HLA-DOB // 3112 // major histocompatibility complex
6	SNP_A-4259073	rs2621382	32868423	0.850078554	43.01751642	0	NM_002120 // downstream // 20095 // Hs.1802 // HLA-DOB // 3112 // major histocompatibility complex
6	SNP_A-2074934	rs2817032	35796597	1.121452092	27.7248883	0	NM_001145775 // intron // 0 // Hs.407190 // FKBP5 // 2289 // FK506 binding protein 5 /// ENST00000337746 // intron // 0 // Hs.407190 // FKBP5 // 2289 // FK506 binding protein 5
6	SNP_A-1931497	rs9470138	35927885	0.900265711	33.15695317	0	NM_003137 // intron // 0 // Hs.443861 // SRPK1 // 6732 // SFRS protein kinase 1 /// ENST00000346162 // intron // 0 // Hs.443861 // SRPK1 // 6732 // SFRS protein kinase 1 /// ENST00000361690 // intron // 0 // Hs.443861 // SRPK1 // 6732 // SFRS protein kinase 1
6	SNP_A-1809455	rs3957240	37262201	1.692473179	54.11983041	0	NM_145316 // downstream // 25733 // Hs.520101 // TMEM217 // 221468 // transmembrane protein 217 /// NM_002648 // downstream // 11021 // Hs.81170 // PIM1 // 5292 // pim-1 oncogene /// ENST00000336655 // downstream // 25733 // Hs.520101 // TMEM217 // 221468 // transmembrane protein 217 /// ENST00000373509 // downstream // 11021 // Hs.81170 // PIM1 // 5292 // pim-1 oncogene
6	SNP_A-2177453	rs205515	40622163	0.975201307	29.19226616	0	NM_020737 // intron // 0 // Hs.250015 // LRFN2 // 57497 // leucine rich repeat and fibronectin type III domain containing 2 /// ENST00000338305 // intron // 0 // Hs.250015 // LRFN2 // 57497 // leucine rich repeat and fibronectin type III domain containing 2
6	SNP_A-1934581	rs10456490	40631409	1.188952495	39.27983732	0	NM_020737 // intron // 0 // Hs.250015 // LRFN2 // 57497 // leucine rich repeat and fibronectin type III domain containing 2 /// ENST00000338305 // intron // 0 // Hs.250015 // LRFN2 // 57497 // leucine rich repeat and fibronectin type III domain containing 2
6	SNP_A-2083394	rs10807241	40636308	1.190915654	36.08519401	0	NM_020737 // intron // 0 // Hs.250015 // LRFN2 // 57497 // leucine rich repeat and fibronectin type III domain containing 2 /// ENST00000338305 // intron // 0 // Hs.250015 // LRFN2 // 57497 // leucine rich repeat and fibronectin type III domain containing 2
6	SNP_A-2031250	rs9689041	45032372	1.103098193	37.55065887	0	NM_181356 // intron // 0 // Hs.368325 // SUPT3H // 8464 // suppressor of Ty 3 homolog (S. cerevisiae) /// NM_003599 // intron // 0 // Hs.368325 // SUPT3H // 8464 // suppressor of Ty 3 homolog (S. cerevisiae) /// ENST00000371461 // intron // 0 // Hs.368325 // SUPT3H // 8464 // suppressor of Ty 3 homolog (S. cerevisiae) /// ENST00000306867 // intron // 0 // Hs.368325 // SUPT3H // 8464 // suppressor…
6	SNP_A-4265628	rs588291	45040800	2.401189205	112.324778	0	NM_181356 // intron // 0 // Hs.368325 // SUPT3H // 8464 // suppressor of Ty 3 homolog (S. cerevisiae) /// NM_003599 // intron // 0 // Hs.368325 // SUPT3H // 8464 // suppressor of Ty 3 homolog (S. cerevisiae) /// ENST00000371461 // intron // 0 // Hs.368325 // SUPT3H // 8464 // suppressor of Ty 3 homolog (S. cerevisiae) /// ENST00000306867 // intron // 0 // Hs.368325 // SUPT3H // 8464 // suppressor…
6	SNP_A-4265644	rs871728	46560578	1.323182653	84.29288431	0	NM_016593 // downstream // 64826 // Hs.387367 // CYP39A1 // 51302 // cytochrome P450
6	SNP_A-2121727	rs10807343	46563558	1.355585561	87.4252562	0	NM_016593 // downstream // 61846 // Hs.387367 // CYP39A1 // 51302 // cytochrome P450
6	SNP_A-2295684	rs2396688	46574114	1.868901391	143.1235282	0	NM_016593 // downstream // 51290 // Hs.387367 // CYP39A1 // 51302 // cytochrome P450
6	SNP_A-1824833	rs9369624	46592954	1.586444354	115.8871427	0	NM_016593 // downstream // 32450 // Hs.387367 // CYP39A1 // 51302 // cytochrome P450
6	SNP_A-1943943	rs9370095	52020536	1.115129248	36.77623037	0	NM_170724 // intron // 0 // Hs.662050 // PKHD1 // 5314 // polycystic kidney and hepatic disease 1 (autosomal recessive) /// NM_138694 // intron // 0 // Hs.662050 // PKHD1 // 5314 // polycystic kidney and hepatic disease 1 (autosomal recessive) /// ENST00000340994 // intron // 0 // Hs.662050 // PKHD1 // 5314 // polycystic kidney and hepatic disease 1 (autosomal recessive) /// ENST00000371117 // in…
6	SNP_A-4293425	rs2749010	52734531	1.129033463	42.83582308	0	NM_000846 // intron // 0 // Hs.94107 // GSTA2 // 2939 // glutathione S-transferase alpha 2 /// NM_145740 // intron // 0 // Hs.446309 // GSTA1 // 2938 // glutathione S-transferase alpha 1 /// NM_153699 // intron // 0 // Hs.646984 // GSTA5 // 221357 // glutathione S-transferase alpha 5 /// ENST00000334575 // intron // 0 // Hs.446309 // GSTA1 // 2938 // glutathione S-transferase alpha 1 /// ENST0000…
6	SNP_A-1808672	rs6917325	52774232	1.179252805	38.87478036	0	NM_000846 // intron // 0 // Hs.94107 // GSTA2 // 2939 // glutathione S-transferase alpha 2 /// NM_145740 // intron // 0 // Hs.446309 // GSTA1 // 2938 // glutathione S-transferase alpha 1 /// ENST00000334575 // intron // 0 // Hs.446309 // GSTA1 // 2938 // glutathione S-transferase alpha 1 /// ENST00000370989 // intron // 0 // Hs.646984 // GSTA5 // 221357 // glutathione S-transferase alpha 5 /// EN…
6	SNP_A-2300772	rs2816364	53202798	1.009994968	45.42388521	0	NM_001008735 // downstream // 5579 // Hs.568249 // HMGB1L1 // 10357 // high-mobility group box 1-like 1 /// NM_003643 // upstream // 81215 // Hs.28346 // GCM1 // 8521 // glial cells missing homolog 1 (Drosophila) /// ENST00000243919 // downstream // 5579 // --- // --- // --- // --- /// ENST00000259803 // upstream // 81212 // Hs.28346 // GCM1 // 8521 // glial cells missing homolog 1 (Drosophila)
6	SNP_A-2270332	rs2816362	53203682	1.430618673	79.61673598	0	NM_001008735 // downstream // 4695 // Hs.568249 // HMGB1L1 // 10357 // high-mobility group box 1-like 1 /// NM_003643 // upstream // 82099 // Hs.28346 // GCM1 // 8521 // glial cells missing homolog 1 (Drosophila) /// ENST00000243919 // downstream // 4695 // --- // --- // --- // --- /// ENST00000259803 // upstream // 82096 // Hs.28346 // GCM1 // 8521 // glial cells missing homolog 1 (Drosophila)
6	SNP_A-1986067	rs735860	53231077	1.446189714	170.8747523	0	NM_021814 // downstream // 9077 // Hs.713560 // ELOVL5 // 60481 // ELOVL family member 5
6	SNP_A-1859420	rs2057024	53238040	1.476588828	189.8333048	0	NM_021814 // downstream // 2114 // Hs.713560 // ELOVL5 // 60481 // ELOVL family member 5
6	SNP_A-2240142	rs1429146	53238244	1.397560298	175.2023367	0	NM_021814 // downstream // 1910 // Hs.713560 // ELOVL5 // 60481 // ELOVL family member 5
6	SNP_A-2098276	rs9463895	53246219	1.425593124	209.4996794	0	NM_021814 // intron // 0 // Hs.713560 // ELOVL5 // 60481 // ELOVL family member 5
6	SNP_A-2259809	rs2235723	53254362	1.42574199	191.8709561	0	NM_021814 // intron // 0 // Hs.713560 // ELOVL5 // 60481 // ELOVL family member 5
6	SNP_A-4211655	rs1346603	53257221	1.419798969	190.4120485	0	NM_021814 // intron // 0 // Hs.713560 // ELOVL5 // 60481 // ELOVL family member 5
6	SNP_A-4221561	rs9474476	53257463	1.451536565	196.6512654	0	NM_021814 // intron // 0 // Hs.713560 // ELOVL5 // 60481 // ELOVL family member 5
6	SNP_A-4211656	rs2294867	53261913	1.49050248	208.0302106	0	NM_021814 // intron // 0 // Hs.713560 // ELOVL5 // 60481 // ELOVL family member 5
6	SNP_A-2296102	rs9349660	53262169	1.426894936	195.2981609	0	NM_021814 // intron // 0 // Hs.713560 // ELOVL5 // 60481 // ELOVL family member 5
6	SNP_A-2159472	rs974323	53267506	1.431562608	194.931329	0	NM_021814 // intron // 0 // Hs.713560 // ELOVL5 // 60481 // ELOVL family member 5
6	AFFX-SNP_8653053	rs6909592	53271049	1.43171683	221.9808437	0	NM_021814 // intron // 0 // Hs.713560 // ELOVL5 // 60481 // ELOVL family member 5
6	SNP_A-2162103	rs9395854	53280718	1.426894936	212.0282801	0	NM_021814 // intron // 0 // Hs.713560 // ELOVL5 // 60481 // ELOVL family member 5
6	SNP_A-1986069	rs209485	53282407	1.307547223	176.8580478	0	NM_021814 // intron // 0 // Hs.713560 // ELOVL5 // 60481 // ELOVL family member 5
6	SNP_A-1882561	rs7738788	53294567	1.402626248	179.0288208	0	NM_021814 // intron // 0 // Hs.713560 // ELOVL5 // 60481 // ELOVL family member 5
6	SNP_A-1986070	rs209500	53296096	1.25662015	151.5546521	0	NM_021814 // intron // 0 // Hs.713560 // ELOVL5 // 60481 // ELOVL family member 5
6	SNP_A-1858679	rs9357760	53298093	1.417419683	171.5871808	0	NM_021814 // intron // 0 // Hs.713560 // ELOVL5 // 60481 // ELOVL family member 5
6	AFFX-SNP_7147499	rs9370196	53298209	1.4174105	171.58555	0	NM_021814 // intron // 0 // Hs.713560 // ELOVL5 // 60481 // ELOVL family member 5
6	AFFX-SNP_12052255	rs9370201	53318131	1.821801614	166.5114117	0	NM_021814 // intron // 0 // Hs.713560 // ELOVL5 // 60481 // ELOVL family member 5
6	SNP_A-2266445	rs7759593	53708667	1.411225008	40.01367861	0	NM_018214 // upstream // 59069 // Hs.657695 // LRRC1 // 55227 // leucine rich repeat containing 1 /// NM_001003760 // upstream // 70202 // Hs.131064 // KLHL31 // 401265 // kelch-like 31 (Drosophila) /// ENST00000370888 // upstream // 59069 // Hs.646997 // LRRC1 // 55227 // leucine rich repeat containing 1 /// ENST00000370905 // upstream // 70202 // Hs.131064 // KLHL31 // 401265 // kelch-like 31 (…
6	SNP_A-2296377	rs9396201	56285532	1.018155295	29.54324548	0	NM_018715 // downstream // 116874 // Hs.380857 // RCC2 // 55920 // regulator of chromosome condensation 2 /// NM_030820 // upstream // 65195 // Hs.47629 // COL21A1 // 81578 // collagen
6	SNP_A-4252591	rs9370671	57701929	1.176655575	38.46718916	0	NR_003660 // downstream // 652188 // --- // GUSBL2 // 375513 // glucuronidase
6	SNP_A-2147682	rs6938740	57717792	1.122224956	45.90045425	0	NR_003660 // downstream // 636325 // --- // GUSBL2 // 375513 // glucuronidase
6	SNP_A-1986162	rs4440467	57774386	0.954771713	24.608093	0	NR_003660 // downstream // 579731 // --- // GUSBL2 // 375513 // glucuronidase
6	SNP_A-2264820	rs6912859	62347098	0.987053226	40.33742509	0	NM_152688 // downstream // 100725 // Hs.519794 // KHDRBS2 // 202559 // KH domain containing
6	SNP_A-1912561	rs493270	62591378	1.301035279	107.270536	0	NM_152688 // intron // 0 // Hs.519794 // KHDRBS2 // 202559 // KH domain containing
6	SNP_A-1986190	rs522914	62592457	1.301035279	107.270536	0	NM_152688 // intron // 0 // Hs.519794 // KHDRBS2 // 202559 // KH domain containing
6	SNP_A-2259394	rs511137	62621626	1.2904669	103.9062928	0	NM_152688 // intron // 0 // Hs.519794 // KHDRBS2 // 202559 // KH domain containing
6	SNP_A-2125952	rs2151969	62640811	1.303253544	98.09158176	0	NM_152688 // intron // 0 // Hs.519794 // KHDRBS2 // 202559 // KH domain containing
6	SNP_A-4211683	rs6918047	62658788	1.321825881	56.20084704	0	NM_152688 // intron // 0 // Hs.519794 // KHDRBS2 // 202559 // KH domain containing
6	SNP_A-1986195	rs9294767	62833906	1.214471905	49.65605733	0	NM_152688 // intron // 0 // Hs.519794 // KHDRBS2 // 202559 // KH domain containing
6	SNP_A-2028108	rs9346035	62843365	1.122164759	59.64560848	0	NM_152688 // intron // 0 // Hs.519794 // KHDRBS2 // 202559 // KH domain containing
6	SNP_A-4257136	rs9346036	62844158	0.956265788	44.89769447	0	NM_152688 // intron // 0 // Hs.519794 // KHDRBS2 // 202559 // KH domain containing
6	SNP_A-1925325	rs9363771	62844345	1.122164759	59.64560848	0	NM_152688 // intron // 0 // Hs.519794 // KHDRBS2 // 202559 // KH domain containing
6	SNP_A-2276747	rs7774880	62887303	1.220948644	126.0273936	0	NM_152688 // intron // 0 // Hs.519794 // KHDRBS2 // 202559 // KH domain containing
6	SNP_A-4265687	rs2344796	62890099	1.220948644	126.0273936	0	NM_152688 // intron // 0 // Hs.519794 // KHDRBS2 // 202559 // KH domain containing
6	SNP_A-2282099	rs209003	62892232	1.12112812	108.3475346	0	NM_152688 // intron // 0 // Hs.519794 // KHDRBS2 // 202559 // KH domain containing
6	SNP_A-2059609	rs9360326	62920352	1.425668955	136.0586117	0	NM_152688 // intron // 0 // Hs.519794 // KHDRBS2 // 202559 // KH domain containing
6	SNP_A-2054766	rs1924664	62920749	0.860315105	57.12099923	0	NM_152688 // intron // 0 // Hs.519794 // KHDRBS2 // 202559 // KH domain containing
6	SNP_A-4235391	rs16880659	62935932	6.216122117	899.041695	0	NM_152688 // intron // 0 // Hs.519794 // KHDRBS2 // 202559 // KH domain containing
6	SNP_A-2192317	rs1610007	62937272	1.391538475	146.6444848	0	NM_152688 // intron // 0 // Hs.519794 // KHDRBS2 // 202559 // KH domain containing
6	SNP_A-1792631	rs9354810	62975943	1.455371634	133.4030312	0	NM_152688 // intron // 0 // Hs.519794 // KHDRBS2 // 202559 // KH domain containing
6	SNP_A-1834812	rs577542	62983601	1.088942107	93.60952509	0	NM_152688 // intron // 0 // Hs.519794 // KHDRBS2 // 202559 // KH domain containing
6	SNP_A-2113958	rs176620	62997238	1.120050864	47.21239263	0	NM_152688 // intron // 0 // Hs.519794 // KHDRBS2 // 202559 // KH domain containing
6	SNP_A-4265689	rs7770793	63029224	1.599196995	48.36853621	0	NM_152688 // intron // 0 // Hs.519794 // KHDRBS2 // 202559 // KH domain containing
6	SNP_A-1823233	rs603987	63091649	1.848399691	274.796764	0	NM_000801 // upstream // 887664 // Hs.471933 // FKBP1A // 2280 // FK506 binding protein 1A
6	SNP_A-2225560	rs606199	63092140	1.38203283	183.0723966	0	NM_000801 // upstream // 887173 // Hs.471933 // FKBP1A // 2280 // FK506 binding protein 1A
6	SNP_A-2204511	rs590059	63096519	1.48627182	203.5739721	0	NM_000801 // upstream // 882794 // Hs.471933 // FKBP1A // 2280 // FK506 binding protein 1A
6	SNP_A-2031302	rs604017	63097304	1.848399691	274.796764	0	NM_000801 // upstream // 882009 // Hs.471933 // FKBP1A // 2280 // FK506 binding protein 1A
6	SNP_A-2231003	rs577751	63097668	1.730271939	251.5635666	0	NM_000801 // upstream // 881645 // Hs.471933 // FKBP1A // 2280 // FK506 binding protein 1A
6	SNP_A-2159315	rs649940	63100657	1.848399691	274.796764	0	NM_000801 // upstream // 878656 // Hs.471933 // FKBP1A // 2280 // FK506 binding protein 1A
6	SNP_A-2226340	rs515188	63100848	1.25712959	158.5066059	0	NM_000801 // upstream // 878465 // Hs.471933 // FKBP1A // 2280 // FK506 binding protein 1A
6	SNP_A-1944848	rs651370	63100946	1.906599473	286.2434139	0	NM_000801 // upstream // 878367 // Hs.471933 // FKBP1A // 2280 // FK506 binding protein 1A
6	SNP_A-4296564	rs7762267	63103935	1.856878402	280.1122415	0	NM_000801 // upstream // 875378 // Hs.471933 // FKBP1A // 2280 // FK506 binding protein 1A
6	SNP_A-4251228	rs7758390	63104422	1.856878402	280.1122415	0	NM_000801 // upstream // 874891 // Hs.471933 // FKBP1A // 2280 // FK506 binding protein 1A
6	SNP_A-2268223	rs2814652	63125941	1.955578073	377.0265009	0	NM_000801 // upstream // 853372 // Hs.471933 // FKBP1A // 2280 // FK506 binding protein 1A
6	SNP_A-2049874	rs2842809	63127905	1.571787225	280.8402211	0	NM_000801 // upstream // 851408 // Hs.471933 // FKBP1A // 2280 // FK506 binding protein 1A
6	SNP_A-4224530	rs12663464	63139054	1.068926704	154.8125084	0	NM_000801 // upstream // 840259 // Hs.471933 // FKBP1A // 2280 // FK506 binding protein 1A
6	SNP_A-1914671	rs876854	63139632	1.588298305	284.9782545	0	NM_000801 // upstream // 839681 // Hs.471933 // FKBP1A // 2280 // FK506 binding protein 1A
6	SNP_A-2222839	rs876855	63139668	0.733467882	70.73927866	0	NM_000801 // upstream // 839645 // Hs.471933 // FKBP1A // 2280 // FK506 binding protein 1A
6	SNP_A-4221250	rs2260817	63156913	1.492658481	158.2560484	0	NM_000801 // upstream // 822400 // Hs.471933 // FKBP1A // 2280 // FK506 binding protein 1A
6	SNP_A-1896380	rs2261485	63161459	1.501716249	159.6324487	0	NM_000801 // upstream // 817854 // Hs.471933 // FKBP1A // 2280 // FK506 binding protein 1A
6	SNP_A-1986202	rs2260393	63169108	1.503834357	175.0886419	0	NM_000801 // upstream // 810205 // Hs.471933 // FKBP1A // 2280 // FK506 binding protein 1A
6	SNP_A-1793259	rs2492803	63169757	1.503834357	175.0886419	0	NM_000801 // upstream // 809556 // Hs.471933 // FKBP1A // 2280 // FK506 binding protein 1A
6	SNP_A-2159866	rs2492805	63175644	1.043286056	100.8780845	0	NM_000801 // upstream // 803669 // Hs.471933 // FKBP1A // 2280 // FK506 binding protein 1A
6	SNP_A-1948319	rs2452461	63196151	1.503834357	130.4245299	0	NM_000801 // upstream // 783162 // Hs.471933 // FKBP1A // 2280 // FK506 binding protein 1A
6	SNP_A-1916672	rs2452462	63196186	0.957403239	62.71927909	0	NM_000801 // upstream // 783127 // Hs.471933 // FKBP1A // 2280 // FK506 binding protein 1A
6	SNP_A-1907297	rs2452463	63197108	1.476125333	126.9912583	0	NM_000801 // upstream // 782205 // Hs.471933 // FKBP1A // 2280 // FK506 binding protein 1A
6	SNP_A-1834041	rs674193	63218749	0.949865506	53.67837583	0	NM_000801 // upstream // 760564 // Hs.471933 // FKBP1A // 2280 // FK506 binding protein 1A
6	SNP_A-2166895	rs12207150	65837941	1.158972239	24.30787464	0	NM_001142800 // intron // 0 // Hs.25067 // EYS // 346007 // eyes shut homolog (Drosophila) /// ENST00000367214 // upstream // 230156 // --- // --- // --- // --- /// ENST00000262043 // downstream // 1354605 // Hs.348921 // PHF3 // 23469 // PHD finger protein 3
6	SNP_A-1861762	rs2636122	66500206	1.072125884	29.3763788	0	NR_026540 // upstream // 54286 // --- // MCART3P // 442229 // mitochondrial carrier triple repeat 3 pseudogene /// NM_001142800 // upstream // 26367 // Hs.25067 // EYS // 346007 // eyes shut homolog (Drosophila) /// ENST00000242275 // upstream // 54649 // Hs.645492 // MCART1 // 92014 // mitochondrial carrier triple repeat 1 /// ENST00000393380 // upstream // 26367 // Hs.25067 // EYS // 346007 // …
6	SNP_A-2108335	rs6455144	67615736	4.268342364	239.0104168	0	NM_001704 // upstream // 1786616 // Hs.13261 // BAI3 // 577 // brain-specific angiogenesis inhibitor 3 /// NM_012345 // upstream // 754177 // Hs.525006 // NUFIP1 // 26747 // nuclear fragile X mental retardation protein interacting protein 1 /// ENST00000370598 // upstream // 1786243 // Hs.13261 // BAI3 // 577 // brain-specific angiogenesis inhibitor 3 /// ENST00000379161 // upstream // 754213 // …
6	SNP_A-1802217	rs2262773	67875733	1.068672754	37.13929304	0	NM_001704 // upstream // 1526619 // Hs.13261 // BAI3 // 577 // brain-specific angiogenesis inhibitor 3 /// NM_012345 // upstream // 1014174 // Hs.525006 // NUFIP1 // 26747 // nuclear fragile X mental retardation protein interacting protein 1 /// ENST00000370598 // upstream // 1526246 // Hs.13261 // BAI3 // 577 // brain-specific angiogenesis inhibitor 3 /// ENST00000379161 // upstream // 1014210 /…
6	SNP_A-1805813	rs10945033	68655380	1.000775603	32.58567468	0	NM_001704 // upstream // 746972 // Hs.13261 // BAI3 // 577 // brain-specific angiogenesis inhibitor 3 /// NM_012345 // upstream // 1793821 // Hs.525006 // NUFIP1 // 26747 // nuclear fragile X mental retardation protein interacting protein 1 /// ENST00000370598 // upstream // 746599 // Hs.13261 // BAI3 // 577 // brain-specific angiogenesis inhibitor 3 /// ENST00000379161 // upstream // 1793857 // …
6	SNP_A-2273053	rs9351839	72407890	1.340896827	44.41749561	0	NM_014989 // upstream // 245480 // Hs.485729 // RIMS1 // 22999 // regulating synaptic membrane exocytosis 1 /// NR_026807 // upstream // 220721 // --- // C6orf155 // 79940 // chromosome 6 open reading frame 155 /// ENST00000264839 // upstream // 245480 // Hs.485729 // RIMS1 // 22999 // regulating synaptic membrane exocytosis 1 /// ENST00000361566 // downstream // 55433 // Hs.654568 // KRT19 // 38…
6	SNP_A-2112595	rs6926416	73542630	1.078188024	53.73573235	0	NM_019842 // intron // 0 // Hs.675919 // KCNQ5 // 56479 // potassium voltage-gated channel
6	SNP_A-2226274	rs9360597	73543668	1.116057258	56.98136348	0	NM_019842 // intron // 0 // Hs.675919 // KCNQ5 // 56479 // potassium voltage-gated channel
6	SNP_A-4246709	rs11960994	73547317	1.111258337	56.57006584	0	NM_019842 // intron // 0 // Hs.675919 // KCNQ5 // 56479 // potassium voltage-gated channel
6	SNP_A-4294521	rs6912655	73583069	1.158764803	51.40070061	0	NM_019842 // intron // 0 // Hs.675919 // KCNQ5 // 56479 // potassium voltage-gated channel
6	SNP_A-1986423	rs4615346	73586661	1.362362028	69.43774402	0	NM_019842 // intron // 0 // Hs.675919 // KCNQ5 // 56479 // potassium voltage-gated channel
6	SNP_A-4290510	rs6920341	73784728	1.505888794	50.86183538	0	NM_019842 // intron // 0 // Hs.675919 // KCNQ5 // 56479 // potassium voltage-gated channel
6	SNP_A-2031761	rs7772922	75600815	1.003727048	28.91903993	0	NM_080645 // downstream // 249946 // Hs.101302 // COL12A1 // 1303 // collagen
6	SNP_A-2125277	rs1416471	76911568	1.160056203	34.42035296	0	NM_000863 // downstream // 1317098 // Hs.123016 // HTR1B // 3351 // 5-hydroxytryptamine (serotonin) receptor 1B /// NM_001563 // upstream // 72513 // Hs.590893 // IMPG1 // 3617 // interphotoreceptor matrix proteoglycan 1 /// ENST00000369947 // downstream // 1317072 // Hs.123016 // HTR1B // 3351 // 5-hydroxytryptamine (serotonin) receptor 1B /// ENST00000369950 // upstream // 72513 // Hs.590893 //…
6	SNP_A-2192459	rs9343357	76950364	0.977900241	81.76534363	0	NM_000863 // downstream // 1278302 // Hs.123016 // HTR1B // 3351 // 5-hydroxytryptamine (serotonin) receptor 1B /// NM_001563 // upstream // 111309 // Hs.590893 // IMPG1 // 3617 // interphotoreceptor matrix proteoglycan 1 /// ENST00000369947 // downstream // 1278276 // Hs.123016 // HTR1B // 3351 // 5-hydroxytryptamine (serotonin) receptor 1B /// ENST00000369950 // upstream // 111309 // Hs.590893 …
[truncated: 2,278 more rows]
